# Supplementary material for: Unravelling the complex causal effects of substance use behaviours on common diseases
Source: Commun Med (Lond). 2024 Mar 12;4:43. doi: 10.1038/s43856-024-00473-3 (PMC10933313; doi:10.1038/s43856-024-00473-3)
Supplement: Supplementary file 5 — Supplementary Data 2 [file 43856_2024_473_MOESM5_ESM.xlsx]

## Sheet: Supp Data 2 MR SI
Supplementary Data 2 Causal estimates between smoking initiation and common diseases in UKBiobank
Exposure	Outcome	method	bxy	se	p	nr_SNP	local FDR
SI	Asthma	GSMR2	0.107888	0.0200025	6.90101e-08	152	5.43365e-07
SI	Allergic rhinitis	GSMR2	-0.129156	0.0273085	2.25049e-06	152	1.73716e-05
SI	Cardiovascular disease	GSMR2	0.234982	0.0176068	1.24799e-40	152	8.60138e-08
SI	Cancer	GSMR2	0.0316009	0.0183968	0.0858446	152	0.230696
SI	Depressive disorder	GSMR2	0.171743	0.0248397	4.70942e-12	152	8.60138e-08
SI	Diabetes type 2	GSMR2	0.29955	0.0287391	1.94554e-25	152	8.60138e-08
SI	Dyslipidemia	GSMR2	0.188126	0.0171453	5.18664e-28	152	8.60138e-08
SI	Hypertensive disease	GSMR2	0.213793	0.0180023	1.57992e-32	152	8.60138e-08
SI	Hemorrhoids	GSMR2	0.0961365	0.0279165	0.000573777	152	0.00371114
SI	Hernia abdominopelvic cavity	GSMR2	0.0706459	0.0237664	0.00295377	152	0.0152994
SI	Iron deficiency anemias	GSMR2	0.0589316	0.0433985	0.17449	152	0.396977
SI	Irritable bowel syndrome	GSMR2	0.0136515	0.0365661	0.708896	152	0.978697
SI	Osteoarthritis	GSMR2	0.189991	0.020571	2.56098e-20	152	8.60138e-08
SI	Osteoporosis	GSMR2	0.14649	0.0406696	0.000315835	152	0.0021689
SI	Peripheral vascular disease	GSMR2	0.276518	0.0438306	2.81216e-10	152	8.60138e-08
SI	Peptic ulcers	GSMR2	0.284092	0.0403174	1.83616e-12	152	8.60138e-08
SI	Psychiatric disorder	GSMR2	0.184371	0.0366851	5.01385e-07	152	3.83877e-06
SI	Varicose veins of lower extremities	GSMR2	0.0700255	0.0387278	0.0705839	152	0.198218
SI	Disease count	GSMR2	0.153796	0.0122298	2.87862e-36	152	8.60138e-08
SI	Asthma	IVW	0.0621711	0.0345855	0.0722392	152	0.20182
SI	Allergic rhinitis	IVW	-0.145477	0.0347249	2.79659e-05	152	0.000217024
SI	Cardiovascular disease	IVW	0.215025	0.0240843	4.33723e-19	152	8.60138e-08
SI	Cancer	IVW	0.0291425	0.0230839	0.206784	152	0.451019
SI	Depressive disorder	IVW	0.182505	0.0303778	1.87994e-09	152	8.60138e-08
SI	Diabetes type 2	IVW	0.241196	0.0418884	8.50845e-09	152	8.60138e-08
SI	Dyslipidemia	IVW	0.149918	0.0243063	6.92241e-10	152	8.60138e-08
SI	Hypertensive disease	IVW	0.165618	0.0316082	1.60822e-07	152	1.24252e-06
SI	Hemorrhoids	IVW	0.107151	0.0349054	0.00214235	152	0.0116608
SI	Hernia abdominopelvic cavity	IVW	0.0858215	0.0275574	0.00184393	152	0.010262
SI	Iron deficiency anemias	IVW	0.0634909	0.04496	0.157902	152	0.36807
SI	Irritable bowel syndrome	IVW	0.0607939	0.0415413	0.143342	152	0.341978
SI	Osteoarthritis	IVW	0.189123	0.0275764	6.9761e-12	152	8.60138e-08
SI	Osteoporosis	IVW	0.109371	0.0479894	0.0226629	152	0.081052
SI	Peripheral vascular disease	IVW	0.298355	0.0495692	1.75537e-09	152	8.60138e-08
SI	Peptic ulcers	IVW	0.261795	0.0447829	5.03938e-09	152	8.60138e-08
SI	Psychiatric disorder	IVW	0.143662	0.0409026	0.000444257	152	0.00295249
SI	Varicose veins of lower extremities	IVW	0.0864181	0.0472944	0.067664	152	0.191814
SI	Disease count	IVW	0.140632	0.0165177	1.67949e-17	152	8.60138e-08
SI	Asthma	Egger	0.0554479	0.156458	0.723043	152	0.98187
SI	Allergic rhinitis	Egger	-0.105316	0.156996	0.502335	152	0.839113
SI	Cardiovascular disease	Egger	0.149599	0.108759	0.168971	152	0.387452
SI	Cancer	Egger	0.164438	0.103746	0.112966	152	0.285044
SI	Depressive disorder	Egger	-0.011752	0.136461	0.931371	152	0.984479
SI	Diabetes type 2	Egger	0.00876231	0.188148	0.962855	152	0.984479
SI	Dyslipidemia	Egger	0.252044	0.109522	0.021374	152	0.0773518
SI	Hypertensive disease	Egger	0.0849318	0.142732	0.551814	152	0.885146
SI	Hemorrhoids	Egger	0.0515427	0.15764	0.743694	152	0.984399
SI	Hernia abdominopelvic cavity	Egger	0.123284	0.12452	0.322137	152	0.624103
SI	Iron deficiency anemias	Egger	-0.212927	0.202023	0.291896	152	0.581469
SI	Irritable bowel syndrome	Egger	0.237082	0.187282	0.205544	152	0.448993
SI	Osteoarthritis	Egger	0.187428	0.12468	0.132769	152	0.322568
SI	Osteoporosis	Egger	-0.0639841	0.216277	0.76735	152	0.984479
SI	Peripheral vascular disease	Egger	0.125335	0.223846	0.575537	152	0.904829
SI	Peptic ulcers	Egger	0.172052	0.202302	0.395062	152	0.719333
SI	Psychiatric disorder	Egger	0.064327	0.184734	0.727679	152	0.982662
SI	Varicose veins of lower extremities	Egger	0.469255	0.211558	0.0265483	152	0.0919311
SI	Disease count	Egger	0.094822	0.0745944	0.203669	152	0.445925
SI	Asthma	Median	0.070788	0.0300124	0.0183427	152	0.068444
SI	Allergic rhinitis	Median	-0.15033	0.041535	0.000295337	152	0.00204029
SI	Cardiovascular disease	Median	0.215752	0.0273996	3.42741e-15	152	8.60138e-08
SI	Cancer	Median	0.0588898	0.0273857	0.0315246	152	0.105348
SI	Depressive disorder	Median	0.15363	0.0384335	6.40667e-05	152	0.00048657
SI	Diabetes type 2	Median	0.253064	0.0449351	1.7837e-08	152	1.48393e-07
SI	Dyslipidemia	Median	0.176907	0.0271533	7.26385e-11	152	8.60138e-08
SI	Hypertensive disease	Median	0.196655	0.0283428	3.9642e-12	152	8.60138e-08
SI	Hemorrhoids	Median	0.0997106	0.0428488	0.0199635	152	0.073245
SI	Hernia abdominopelvic cavity	Median	0.0861735	0.0365363	0.0183454	152	0.0684523
SI	Iron deficiency anemias	Median	0.0419117	0.0640803	0.51308	152	0.849649
SI	Irritable bowel syndrome	Median	0.0191696	0.0536095	0.720659	152	0.981414
SI	Osteoarthritis	Median	0.167816	0.0323421	2.11686e-07	152	1.6293e-06
SI	Osteoporosis	Median	0.0980489	0.0612143	0.109215	152	0.277748
SI	Peripheral vascular disease	Median	0.292283	0.0661069	9.80769e-06	152	7.65609e-05
SI	Peptic ulcers	Median	0.280936	0.0604047	3.30487e-06	152	2.56042e-05
SI	Psychiatric disorder	Median	0.157639	0.0557434	0.00468494	152	0.0224947
SI	Varicose veins of lower extremities	Median	0.118047	0.0591046	0.0457968	152	0.141396
SI	Disease count	Median	0.156993	0.0194139	6.13376e-16	152	8.60138e-08
SI	Asthma	Mode	0.0381455	0.0731965	0.602271	152	0.924958
SI	Allergic rhinitis	Mode	-0.189093	0.115231	0.100799	152	0.261134
SI	Cardiovascular disease	Mode	0.187757	0.0669889	0.00506606	152	0.0240019
SI	Cancer	Mode	0.0988746	0.0637467	0.120889	152	0.300251
SI	Depressive disorder	Mode	0.142363	0.0863368	0.099162	152	0.25786
SI	Diabetes type 2	Mode	0.243444	0.113681	0.0322364	152	0.107226
SI	Dyslipidemia	Mode	0.161143	0.0632172	0.0108022	152	0.0446546
SI	Hypertensive disease	Mode	0.31456	0.101919	0.00202619	152	0.0111208
SI	Hemorrhoids	Mode	0.145497	0.113338	0.199232	152	0.438628
SI	Hernia abdominopelvic cavity	Mode	0.0202342	0.0883957	0.818943	152	0.984479
SI	Iron deficiency anemias	Mode	-0.0054283	0.153025	0.971702	152	0.984479
SI	Irritable bowel syndrome	Mode	-0.056713	0.1872	0.761926	152	0.984479
SI	Osteoarthritis	Mode	0.179915	0.0743477	0.015524	152	0.0598619
SI	Osteoporosis	Mode	0.106092	0.14944	0.477744	152	0.813944
SI	Peripheral vascular disease	Mode	0.400396	0.182811	0.0285085	152	0.0972797
SI	Peptic ulcers	Mode	0.356273	0.194062	0.0663765	152	0.188968
SI	Psychiatric disorder	Mode	0.138817	0.144998	0.33838	152	0.646239
SI	Varicose veins of lower extremities	Mode	0.304874	0.143509	0.0336347	152	0.110886
SI	Disease count	Mode	0.202994	0.0570306	0.000371719	152	0.0025143
SI	Asthma	Lasso	0.0904435	0.021801	3.34524e-05	152	0.00025878
SI	Allergic rhinitis	Lasso	-0.113758	0.0284772	6.47751e-05	152	0.000491747
SI	Cardiovascular disease	Lasso	0.208108	0.0182868	5.24747e-30	152	8.60138e-08
SI	Cancer	Lasso	0.0323481	0.0188726	0.0865247	152	0.232108
SI	Depressive disorder	Lasso	0.17203	0.0252817	1.01384e-11	152	8.60138e-08
SI	Diabetes type 2	Lasso	0.265892	0.0303329	1.85471e-18	152	8.60138e-08
SI	Dyslipidemia	Lasso	0.176861	0.018432	8.36467e-22	152	8.60138e-08
SI	Hypertensive disease	Lasso	0.205989	0.0201978	2.01097e-24	152	8.60138e-08
SI	Hemorrhoids	Lasso	0.0922146	0.0291903	0.00158264	152	0.00900379
SI	Hernia abdominopelvic cavity	Lasso	0.0712336	0.0247589	0.0040136	152	0.0197788
SI	Iron deficiency anemias	Lasso	0.0518566	0.0438228	0.23668	152	0.498694
SI	Irritable bowel syndrome	Lasso	0.00623259	0.0373602	0.867508	152	0.984479
SI	Osteoarthritis	Lasso	0.169262	0.0224907	5.2368e-14	152	8.60138e-08
SI	Osteoporosis	Lasso	0.100417	0.0418502	0.01642	152	0.0626246
SI	Peripheral vascular disease	Lasso	0.272443	0.0452192	1.6916e-09	152	8.60138e-08
SI	Peptic ulcers	Lasso	0.276845	0.0420949	4.81036e-11	152	8.60138e-08
SI	Psychiatric disorder	Lasso	0.197992	0.0377204	1.52972e-07	152	1.18282e-06
SI	Varicose veins of lower extremities	Lasso	0.0510382	0.0397054	0.198645	152	0.437659
SI	Disease count	Lasso	0.152948	0.0130359	8.64884e-32	152	8.60138e-08
SI	Asthma	RAPS	0.0959054	0.0302186	0.001505	152	0.00862301
SI	Allergic rhinitis	RAPS	-0.129543	0.0347005	0.000189079	152	0.00135375
SI	Cardiovascular disease	RAPS	0.221791	0.0244127	1.03628e-19	152	8.60138e-08
SI	Cancer	RAPS	0.0301081	0.0226816	0.184367	152	0.413806
SI	Depressive disorder	RAPS	0.178976	0.0305183	4.5032e-09	152	8.60138e-08
SI	Diabetes type 2	RAPS	0.259221	0.0419963	6.72325e-10	152	8.60138e-08
SI	Dyslipidemia	RAPS	0.168741	0.0249623	1.38136e-11	152	8.60138e-08
SI	Hypertensive disease	RAPS	0.172186	0.0321636	8.63043e-08	152	6.75393e-07
SI	Hemorrhoids	RAPS	0.104835	0.0360531	0.00363985	152	0.0182286
SI	Hernia abdominopelvic cavity	RAPS	0.0861535	0.0277891	0.00193352	152	0.010686
SI	Iron deficiency anemias	RAPS	0.0621092	0.0467024	0.183553	152	0.41243
SI	Irritable bowel syndrome	RAPS	0.0387031	0.0428548	0.366462	152	0.683262
SI	Osteoarthritis	RAPS	0.18944	0.0295074	1.36206e-10	152	8.60138e-08
SI	Osteoporosis	RAPS	0.113732	0.049965	0.0228325	152	0.0815351
SI	Peripheral vascular disease	RAPS	0.293934	0.0526592	2.38022e-08	152	1.95189e-07
SI	Peptic ulcers	RAPS	0.28636	0.04729	1.40063e-09	152	8.60138e-08
SI	Psychiatric disorder	RAPS	0.179496	0.0419916	1.91514e-05	152	0.000149274
SI	Varicose veins of lower extremities	RAPS	0.0698666	0.0495548	0.158573	152	0.369257
SI	Disease count	RAPS	0.149157	0.0176642	3.06667e-17	152	8.60138e-08
SI	Asthma	Robust	0.0934591	0.025982	0.000321812	152	0.0022062
SI	Allergic rhinitis	Robust	-0.123495	0.0344291	0.000334602	152	0.00228572
SI	Cardiovascular disease	Robust	0.215449	0.0240665	3.48412e-19	152	8.60138e-08
SI	Cancer	Robust	0.0335227	0.0207407	0.106034	152	0.271509
SI	Depressive disorder	Robust	0.173146	0.0302621	1.05567e-08	152	9.04962e-08
SI	Diabetes type 2	Robust	0.25167	0.043745	8.76125e-09	152	8.60138e-08
SI	Dyslipidemia	Robust	0.156697	0.0242827	1.09648e-10	152	8.60138e-08
SI	Hypertensive disease	Robust	0.156278	0.0306492	3.41595e-07	152	2.61846e-06
SI	Hemorrhoids	Robust	0.101024	0.0354961	0.00442634	152	0.0214582
SI	Hernia abdominopelvic cavity	Robust	0.0795295	0.0266567	0.00284995	152	0.0148454
SI	Iron deficiency anemias	Robust	0.0587357	0.0441444	0.183341	152	0.412071
SI	Irritable bowel syndrome	Robust	0.0359284	0.0466865	0.441557	152	0.774362
SI	Osteoarthritis	Robust	0.181481	0.0273797	3.39507e-11	152	8.60138e-08
SI	Osteoporosis	Robust	0.114434	0.0479472	0.017002	152	0.0644013
SI	Peripheral vascular disease	Robust	0.288431	0.0515747	2.2384e-08	152	1.841e-07
SI	Peptic ulcers	Robust	0.277885	0.050384	3.48102e-08	152	2.80716e-07
SI	Psychiatric disorder	Robust	0.172413	0.0438733	8.5019e-05	152	0.000638132
SI	Varicose veins of lower extremities	Robust	0.0730472	0.0469679	0.119885	152	0.298339
SI	Disease count	Robust	0.142083	0.0179992	2.93024e-15	152	8.60138e-08
SI	Asthma	PRESSO	0.103505	0.0249717	5.75759e-05	152	0.000438951
SI	Allergic rhinitis	PRESSO	-0.117103	0.0310896	0.000238232	152	0.00167581
SI	Cardiovascular disease	PRESSO	0.215286	0.0228939	8.90295e-17	152	8.60138e-08
SI	Cancer	PRESSO	0.0372083	0.0206091	0.0730405	152	0.203556
SI	Depressive disorder	PRESSO	0.175902	0.0296672	2.01451e-08	152	1.6655e-07
SI	Diabetes type 2	PRESSO	0.257088	0.0383908	4.291e-10	152	8.60138e-08
SI	Dyslipidemia	PRESSO	0.154389	0.0227352	2.52643e-10	152	8.60138e-08
SI	Hypertensive disease	PRESSO	0.143084	0.0268418	3.63958e-07	152	2.78899e-06
SI	Hemorrhoids	PRESSO	0.0991445	0.0341948	0.00430062	152	0.02095
SI	Hernia abdominopelvic cavity	PRESSO	0.0782843	0.0262938	0.00339184	152	0.0171831
SI	Iron deficiency anemias	PRESSO	0.0634909	0.04496	0.159959	152	0.371702
SI	Irritable bowel syndrome	PRESSO	0.0607939	0.0415413	0.145421	152	0.345747
SI	Osteoarthritis	PRESSO	0.178995	0.0255983	8.63668e-11	152	8.60138e-08
SI	Osteoporosis	PRESSO	0.109371	0.0479894	0.0240644	152	0.0850216
SI	Peripheral vascular disease	PRESSO	0.298355	0.0495692	1.27658e-08	152	1.08192e-07
SI	Peptic ulcers	PRESSO	0.261795	0.0447829	3.00166e-08	152	2.43573e-07
SI	Psychiatric disorder	PRESSO	0.143662	0.0409026	0.000586226	152	0.00378266
SI	Varicose veins of lower extremities	PRESSO	0.0709106	0.0459061	0.124529	152	0.30715
SI	Disease count	PRESSO	0.136446	0.0160276	1.62894e-14	152	8.60138e-08
SI	Asthma	MRMix	0.13	0.0383307	0.00069502	152	0.00439856
SI	Allergic rhinitis	MRMix	-0.07	0.0850931	0.410719	152	0.738372
SI	Cardiovascular disease	MRMix	0.27	0.721947	0.708413	152	0.97857
SI	Cancer	MRMix	0.02	0.0439219	0.648855	152	0.954191
SI	Depressive disorder	MRMix	0.13	0.112656	0.24852	152	0.517001
SI	Diabetes type 2	MRMix	0.34	0.127385	0.00760615	152	0.0335448
SI	Dyslipidemia	MRMix	0.13	0.187659	0.488469	152	0.825098
SI	Hypertensive disease	MRMix	0.31	0.0933177	0.000893793	152	0.00548741
SI	Hemorrhoids	MRMix	0.09	0.099058	0.363583	152	0.679539
SI	Hernia abdominopelvic cavity	MRMix	0.23	0.165217	0.163889	152	0.378601
SI	Iron deficiency anemias	MRMix	0.03	0.0923167	0.745205	152	0.984479
SI	Irritable bowel syndrome	MRMix	-0.13	0.109127	0.233548	152	0.493798
SI	Osteoarthritis	MRMix	0.14	0.0663896	0.0349648	152	0.114336
SI	Osteoporosis	MRMix	0.18	0.135095	0.182729	152	0.411035
SI	Peripheral vascular disease	MRMix	0.35	0.162091	0.0308285	152	0.103502
SI	Peptic ulcers	MRMix	0.28	0.143754	0.051443	152	0.154884
SI	Psychiatric disorder	MRMix	0.49	0.134942	0.00028212	152	0.00195676
SI	Varicose veins of lower extremities	MRMix	0	0.090686	1	152	0.984479
SI	Disease count	MRMix	0.16	0.155692	0.304104	152	0.598904
SI	Asthma	Con-Mix	0.0598652	0.0306122	0.0828626	152	0.224471
SI	Allergic rhinitis	Con-Mix	-0.242273	0.0561224	0.000853017	152	0.00526746
SI	Cardiovascular disease	Con-Mix	0.338481	0.0280612	2.93376e-15	152	8.60138e-08
SI	Cancer	Con-Mix	0.0636723	0.0280612	0.0644048	152	0.184584
SI	Depressive disorder	Con-Mix	0.215876	0.0484694	2.25198e-06	152	1.73831e-05
SI	Diabetes type 2	Con-Mix	0.371424	0.0408163	4.45027e-11	152	8.60138e-08
SI	Dyslipidemia	Con-Mix	0.228796	0.0484694	7.58465e-09	152	8.60138e-08
SI	Hypertensive disease	Con-Mix	0.352856	0.0306122	3.48445e-15	152	8.60138e-08
SI	Hemorrhoids	Con-Mix	0.131127	0.0535714	0.0380476	152	0.122216
SI	Hernia abdominopelvic cavity	Con-Mix	0.162689	0.0382653	0.000808343	152	0.00502455
SI	Iron deficiency anemias	Con-Mix	0.124772	0.0816327	0.159538	152	0.370959
SI	Irritable bowel syndrome	Con-Mix	-0.10043	0.0816327	0.208493	152	0.453802
SI	Osteoarthritis	Con-Mix	0.28169	0.0357143	4.88748e-09	152	8.60138e-08
SI	Osteoporosis	Con-Mix	0.183588	0.0739796	0.00788811	152	0.0345597
SI	Peripheral vascular disease	Con-Mix	0.520185	0.102041	7.05533e-07	152	5.40351e-06
SI	Peptic ulcers	Con-Mix	0.54865	0.0612245	1.56525e-09	152	8.60138e-08
SI	Psychiatric disorder	Con-Mix	0.328734	0.0535714	3.60575e-06	152	2.79583e-05
SI	Varicose veins of lower extremities	Con-Mix	0.204515	0.0586735	0.00581301	152	0.0268922
SI	Disease count	Con-Mix	0.259817	0.0178571	1.45059e-19	152	8.60138e-08
The columns are: exposure, outcome, MR method used, causal estimate, standard error of the causal estimate, p-value, number of index SNPs, false discover rate.
