# Supplementary material for: Unravelling the complex causal effects of substance use behaviours on common diseases
Source: Commun Med (Lond). 2024 Mar 12;4:43. doi: 10.1038/s43856-024-00473-3 (PMC10933313; doi:10.1038/s43856-024-00473-3)
Supplement: Supplementary file 6 — Supplementary Data 3 [file 43856_2024_473_MOESM6_ESM.xlsx]

## Sheet: Supp Data 3 FS
Supplementary Data 3 Causal estimates between former smoking and common diseases in UKBiobank
Exposure	Outcome	method	bxy	se	p	nr_SNP	local FDR
FS	Asthma	GSMR2	0.082093	0.0263738	0.00185404	77	0.0368564
FS	Allergic rhinitis	GSMR2	-0.161224	0.0357503	6.49097e-06	77	0.00037349
FS	Cardiovascular disease	GSMR2	0.206936	0.0234585	1.13066e-18	77	8.8188e-07
FS	Cancer	GSMR2	0.0536328	0.0238202	0.0243498	77	0.277187
FS	Depressive disorder	GSMR2	0.0730409	0.0324332	0.0243195	77	0.27691
FS	Diabetes type 2	GSMR2	0.181872	0.0375101	1.24326e-06	77	7.95483e-05
FS	Dyslipidemia	GSMR2	0.134425	0.0222542	1.53699e-09	77	8.8188e-07
FS	Hypertensive disease	GSMR2	0.150524	0.0224301	1.93523e-11	77	8.8188e-07
FS	Hemorrhoids	GSMR2	0.115318	0.0357748	0.00126661	77	0.02748
FS	Hernia abdominopelvic cavity	GSMR2	0.0586323	0.0310952	0.0593525	77	0.570782
FS	Iron deficiency anemias	GSMR2	0.011178	0.0555038	0.840392	77	1
FS	Irritable bowel syndrome	GSMR2	-0.0192296	0.0480892	0.689249	77	1
FS	Osteoarthritis	GSMR2	0.184444	0.0268744	6.73427e-12	77	8.8188e-07
FS	Osteoporosis	GSMR2	0.0382991	0.0524668	0.46541	77	1
FS	Peripheral vascular disease	GSMR2	0.202012	0.0564238	0.000343247	77	0.0100561
FS	Peptic ulcers	GSMR2	0.126384	0.0519546	0.0149914	77	0.188324
FS	Psychiatric disorder	GSMR2	0.118676	0.0475534	0.0125733	77	0.16385
FS	Varicose veins of lower extremities	GSMR2	0.188646	0.0506809	0.000197476	77	0.00654598
FS	Disease count	GSMR2	0.11463	0.0158406	4.60542e-13	77	8.8188e-07
FS	Asthma	IVW	0.0241138	0.0403677	0.55027	77	1
FS	Allergic rhinitis	IVW	-0.168873	0.0463936	0.000272635	77	0.00841346
FS	Cardiovascular disease	IVW	0.186268	0.0346166	7.41182e-08	77	5.43947e-06
FS	Cancer	IVW	0.0303528	0.0302977	0.316431	77	1
FS	Depressive disorder	IVW	0.0792983	0.0403573	0.049425	77	0.491377
FS	Diabetes type 2	IVW	0.187984	0.0576438	0.00110971	77	0.0248211
FS	Dyslipidemia	IVW	0.118095	0.0302957	9.69514e-05	77	0.00373486
FS	Hypertensive disease	IVW	0.136303	0.0407415	0.000821162	77	0.0196897
FS	Hemorrhoids	IVW	0.100361	0.0414119	0.015373	77	0.192115
FS	Hernia abdominopelvic cavity	IVW	0.0811981	0.0339582	0.0167971	77	0.206114
FS	Iron deficiency anemias	IVW	0.00920132	0.0553067	0.867867	77	1
FS	Irritable bowel syndrome	IVW	0.0436154	0.0568918	0.443297	77	1
FS	Osteoarthritis	IVW	0.187394	0.0361642	2.19805e-07	77	1.5165e-05
FS	Osteoporosis	IVW	0.0559981	0.0631652	0.37533	77	1
FS	Peripheral vascular disease	IVW	0.199083	0.0630853	0.00160075	77	0.0329098
FS	Peptic ulcers	IVW	0.144021	0.0582462	0.0134125	77	0.172437
FS	Psychiatric disorder	IVW	0.078954	0.052288	0.131048	77	1
FS	Varicose veins of lower extremities	IVW	0.210012	0.0620267	0.000709614	77	0.0175986
FS	Disease count	IVW	0.110827	0.0201174	3.6082e-08	77	2.79558e-06
FS	Asthma	Egger	-0.14145	0.180318	0.432778	77	1
FS	Allergic rhinitis	Egger	-0.110247	0.208247	0.596524	77	1
FS	Cardiovascular disease	Egger	0.221096	0.155258	0.15443	77	1
FS	Cancer	Egger	0.183576	0.134759	0.17312	77	1
FS	Depressive disorder	Egger	0.0663578	0.181592	0.714796	77	1
FS	Diabetes type 2	Egger	0.225843	0.258335	0.381995	77	1
FS	Dyslipidemia	Egger	0.335706	0.133448	0.0118818	77	0.156691
FS	Hypertensive disease	Egger	0.152764	0.182744	0.403185	77	1
FS	Hemorrhoids	Egger	0.215593	0.18492	0.243666	77	1
FS	Hernia abdominopelvic cavity	Egger	0.139184	0.152301	0.360785	77	1
FS	Iron deficiency anemias	Egger	-0.230915	0.24723	0.350298	77	1
FS	Irritable bowel syndrome	Egger	0.282058	0.253959	0.26672	77	1
FS	Osteoarthritis	Egger	0.25143	0.162053	0.120776	77	1
FS	Osteoporosis	Egger	0.0912415	0.2834	0.747488	77	1
FS	Peripheral vascular disease	Egger	-0.0985983	0.281132	0.725799	77	1
FS	Peptic ulcers	Egger	0.37029	0.260011	0.154409	77	1
FS	Psychiatric disorder	Egger	0.141511	0.234395	0.546023	77	1
FS	Varicose veins of lower extremities	Egger	0.523147	0.275634	0.0576988	77	0.557708
FS	Disease count	Egger	0.160298	0.0901488	0.0753797	77	0.694831
FS	Asthma	Median	0.0576311	0.0389224	0.138695	77	1
FS	Allergic rhinitis	Median	-0.149667	0.0547725	0.00628518	77	0.0950379
FS	Cardiovascular disease	Median	0.196469	0.0357221	3.79917e-08	77	2.93092e-06
FS	Cancer	Median	0.0639505	0.0355169	0.0717715	77	0.667291
FS	Depressive disorder	Median	0.118108	0.0494162	0.0168452	77	0.206583
FS	Diabetes type 2	Median	0.173843	0.0589933	0.00321052	77	0.0563483
FS	Dyslipidemia	Median	0.157085	0.0342756	4.58341e-06	77	0.000271498
FS	Hypertensive disease	Median	0.0751801	0.0365574	0.039735	77	0.411403
FS	Hemorrhoids	Median	0.11265	0.0545231	0.0388201	77	0.403701
FS	Hernia abdominopelvic cavity	Median	0.0778876	0.0456308	0.0878387	77	0.788411
FS	Iron deficiency anemias	Median	0.0377209	0.081116	0.641914	77	1
FS	Irritable bowel syndrome	Median	0.0119222	0.0718166	0.86815	77	1
FS	Osteoarthritis	Median	0.185317	0.041234	6.98075e-06	77	0.000399008
FS	Osteoporosis	Median	0.0931796	0.0792575	0.239732	77	1
FS	Peripheral vascular disease	Median	0.19542	0.0855918	0.0224206	77	0.259463
FS	Peptic ulcers	Median	0.194978	0.0780154	0.0124465	77	0.162542
FS	Psychiatric disorder	Median	0.110325	0.0697739	0.113838	77	0.977214
FS	Varicose veins of lower extremities	Median	0.220018	0.0767629	0.00415438	77	0.0688281
FS	Disease count	Median	0.0994974	0.0245666	5.11923e-05	77	0.00222853
FS	Asthma	Mode	0.0568633	0.0822269	0.489225	77	1
FS	Allergic rhinitis	Mode	-0.198845	0.129836	0.125644	77	1
FS	Cardiovascular disease	Mode	0.247904	0.0740185	0.000810412	77	0.0194912
FS	Cancer	Mode	0.0927949	0.0697848	0.183608	77	1
FS	Depressive disorder	Mode	0.133876	0.102612	0.192	77	1
FS	Diabetes type 2	Mode	0.254098	0.121049	0.0358048	77	0.378102
FS	Dyslipidemia	Mode	0.168285	0.0620158	0.0066561	77	0.0993948
FS	Hypertensive disease	Mode	-0.0213839	0.0896159	0.811402	77	1
FS	Hemorrhoids	Mode	0.273578	0.133892	0.0410262	77	0.422226
FS	Hernia abdominopelvic cavity	Mode	0.118354	0.0929222	0.202772	77	1
FS	Iron deficiency anemias	Mode	0.0216376	0.179893	0.904261	77	1
FS	Irritable bowel syndrome	Mode	-0.038648	0.228132	0.865474	77	1
FS	Osteoarthritis	Mode	0.199817	0.0741913	0.0070756	77	0.104263
FS	Osteoporosis	Mode	0.133078	0.155203	0.391198	77	1
FS	Peripheral vascular disease	Mode	0.0871727	0.18793	0.642749	77	1
FS	Peptic ulcers	Mode	0.289621	0.214079	0.176098	77	1
FS	Psychiatric disorder	Mode	0.14423	0.160366	0.36845	77	1
FS	Varicose veins of lower extremities	Mode	0.255341	0.149787	0.0882514	77	0.791474
FS	Disease count	Mode	0.0766501	0.0545485	0.15997	77	1
FS	Asthma	Lasso	0.0817392	0.0266927	0.00219694	77	0.0420147
FS	Allergic rhinitis	Lasso	-0.129554	0.0394986	0.00103821	77	0.0235815
FS	Cardiovascular disease	Lasso	0.191221	0.0284618	1.83596e-11	77	8.8188e-07
FS	Cancer	Lasso	0.0549982	0.0262328	0.0360343	77	0.380063
FS	Depressive disorder	Lasso	0.0492707	0.0369692	0.182614	77	1
FS	Diabetes type 2	Lasso	0.205284	0.0394298	1.92618e-07	77	1.33756e-05
FS	Dyslipidemia	Lasso	0.133078	0.0237306	2.04835e-08	77	1.67117e-06
FS	Hypertensive disease	Lasso	0.118287	0.027213	1.38209e-05	77	0.000734092
FS	Hemorrhoids	Lasso	0.11488	0.0398223	0.0039164	77	0.0657441
FS	Hernia abdominopelvic cavity	Lasso	0.0702184	0.0320555	0.0284862	77	0.314398
FS	Iron deficiency anemias	Lasso	0.00920132	0.0553067	0.867867	77	1
FS	Irritable bowel syndrome	Lasso	0.0108564	0.0527268	0.836869	77	1
FS	Osteoarthritis	Lasso	0.179661	0.0282744	2.09491e-10	77	8.8188e-07
FS	Osteoporosis	Lasso	0.068268	0.0552827	0.216871	77	1
FS	Peripheral vascular disease	Lasso	0.199083	0.0630853	0.00160075	77	0.0329098
FS	Peptic ulcers	Lasso	0.144021	0.0582462	0.0134125	77	0.172437
FS	Psychiatric disorder	Lasso	0.078954	0.052288	0.131048	77	1
FS	Varicose veins of lower extremities	Lasso	0.204802	0.056165	0.000265911	77	0.008252
FS	Disease count	Lasso	0.127282	0.016503	1.23185e-14	77	8.8188e-07
FS	Asthma	RAPS	0.0644141	0.035015	0.0658253	77	0.621434
FS	Allergic rhinitis	RAPS	-0.165697	0.0474478	0.00047908	77	0.0130068
FS	Cardiovascular disease	RAPS	0.192267	0.0333257	7.95901e-09	77	8.8188e-07
FS	Cancer	RAPS	0.0414322	0.0291726	0.155537	77	1
FS	Depressive disorder	RAPS	0.0758105	0.0415594	0.0681296	77	0.639278
FS	Diabetes type 2	RAPS	0.193137	0.0602807	0.00135548	77	0.0289526
FS	Dyslipidemia	RAPS	0.133802	0.0302195	9.52609e-06	77	0.000527934
FS	Hypertensive disease	RAPS	0.130768	0.0378677	0.000553821	77	0.014543
FS	Hemorrhoids	RAPS	0.107287	0.0435786	0.0138195	77	0.176564
FS	Hernia abdominopelvic cavity	RAPS	0.0761066	0.0333086	0.0223191	77	0.258523
FS	Iron deficiency anemias	RAPS	0.0215793	0.0582764	0.711164	77	1
FS	Irritable bowel syndrome	RAPS	0.0310188	0.0584499	0.595633	77	1
FS	Osteoarthritis	RAPS	0.194368	0.0370927	1.60529e-07	77	1.12519e-05
FS	Osteoporosis	RAPS	0.055461	0.0648582	0.39249	77	1
FS	Peripheral vascular disease	RAPS	0.201267	0.0667216	0.00255694	77	0.0472431
FS	Peptic ulcers	RAPS	0.157102	0.0608621	0.00984365	77	0.135097
FS	Psychiatric disorder	RAPS	0.112222	0.051608	0.0296673	77	0.324849
FS	Varicose veins of lower extremities	RAPS	0.200432	0.0616199	0.00114308	77	0.0253934
FS	Disease count	RAPS	0.122497	0.0210226	5.64696e-09	77	8.8188e-07
FS	Asthma	Robust	0.0785992	0.0327949	0.016544	77	0.203642
FS	Allergic rhinitis	Robust	-0.15944	0.0498451	0.00138043	77	0.0293621
FS	Cardiovascular disease	Robust	0.180904	0.0324037	2.36651e-08	77	1.90396e-06
FS	Cancer	Robust	0.0458173	0.0265813	0.0847676	77	0.765549
FS	Depressive disorder	Robust	0.0718853	0.039967	0.0720796	77	0.669652
FS	Diabetes type 2	Robust	0.184972	0.0565249	0.00106639	77	0.0240722
FS	Dyslipidemia	Robust	0.12831	0.0314716	4.56215e-05	77	0.00202709
FS	Hypertensive disease	Robust	0.110075	0.0365982	0.00263265	77	0.0483216
FS	Hemorrhoids	Robust	0.103377	0.044437	0.0199981	77	0.236818
FS	Hernia abdominopelvic cavity	Robust	0.0738747	0.0322169	0.0218457	77	0.25413
FS	Iron deficiency anemias	Robust	0.0215775	0.052748	0.68249	77	1
FS	Irritable bowel syndrome	Robust	0.0281772	0.0637725	0.658606	77	1
FS	Osteoarthritis	Robust	0.178881	0.0337074	1.11515e-07	77	7.9764e-06
FS	Osteoporosis	Robust	0.0589564	0.0612306	0.335619	77	1
FS	Peripheral vascular disease	Robust	0.19664	0.0649589	0.0024688	77	0.0459788
FS	Peptic ulcers	Robust	0.145947	0.0648721	0.0244638	77	0.278226
FS	Psychiatric disorder	Robust	0.118301	0.0604584	0.0503781	77	0.499101
FS	Varicose veins of lower extremities	Robust	0.195286	0.0579176	0.00074684	77	0.0183044
FS	Disease count	Robust	0.114911	0.0216637	1.13103e-07	77	8.08329e-06
FS	Asthma	PRESSO	0.0582276	0.0293497	0.0511312	77	0.505188
FS	Allergic rhinitis	PRESSO	-0.168873	0.0463936	0.00049498	77	0.0133381
FS	Cardiovascular disease	PRESSO	0.182501	0.0294884	3.32565e-08	77	2.59459e-06
FS	Cancer	PRESSO	0.0462976	0.0272907	0.0939457	77	0.8335
FS	Depressive disorder	PRESSO	0.0656683	0.0384322	0.0916462	77	0.816579
FS	Diabetes type 2	PRESSO	0.177005	0.0480101	0.000440755	77	0.0121972
FS	Dyslipidemia	PRESSO	0.118095	0.0302957	0.000207385	77	0.00680095
FS	Hypertensive disease	PRESSO	0.101546	0.0323904	0.00248693	77	0.0462396
FS	Hemorrhoids	PRESSO	0.100361	0.0414119	0.017752	77	0.215377
FS	Hernia abdominopelvic cavity	PRESSO	0.0811981	0.0339582	0.0192719	77	0.229936
FS	Iron deficiency anemias	PRESSO	0.00920132	0.0501528	0.854921	77	1
FS	Irritable bowel syndrome	PRESSO	0.0436154	0.0568918	0.445672	77	1
FS	Osteoarthritis	PRESSO	0.174443	0.0344749	2.89531e-06	77	0.000177079
FS	Osteoporosis	PRESSO	0.0559981	0.0631652	0.378126	77	1
FS	Peripheral vascular disease	PRESSO	0.199083	0.0630853	0.00229456	77	0.0434499
FS	Peptic ulcers	PRESSO	0.144021	0.0582462	0.0156473	77	0.194829
FS	Psychiatric disorder	PRESSO	0.078954	0.052288	0.135194	77	1
FS	Varicose veins of lower extremities	PRESSO	0.204802	0.056165	0.000491697	77	0.0132699
FS	Disease count	PRESSO	0.110827	0.0201174	4.72488e-07	77	3.15082e-05
FS	Asthma	MRMix	0.11	0.0480409	0.0220378	77	0.255915
FS	Allergic rhinitis	MRMix	0.07	0.183412	0.702718	77	1
FS	Cardiovascular disease	MRMix	0.2	0.100537	0.0466653	77	0.468876
FS	Cancer	MRMix	0.04	0.0743964	0.590812	77	1
FS	Depressive disorder	MRMix	0.04	0.0634955	0.528717	77	1
FS	Diabetes type 2	MRMix	0.18	0.111339	0.105947	77	0.920753
FS	Dyslipidemia	MRMix	0.27	0.126155	0.0323369	77	0.348218
FS	Hypertensive disease	MRMix	-0.03	0.168754	0.858901	77	1
FS	Hemorrhoids	MRMix	0.09	0.102649	0.380611	77	1
FS	Hernia abdominopelvic cavity	MRMix	-0.11	0.135822	0.418007	77	1
FS	Iron deficiency anemias	MRMix	-0.035	0.135149	0.795655	77	1
FS	Irritable bowel syndrome	MRMix	-0.18	0.126505	0.154773	77	1
FS	Osteoarthritis	MRMix	0.11	0.0651393	0.0912789	77	0.81387
FS	Osteoporosis	MRMix	0.32	0.192047	0.0956616	77	0.846082
FS	Peripheral vascular disease	MRMix	0.36	0.203044	0.0762267	77	0.701265
FS	Peptic ulcers	MRMix	0.14	0.112494	0.21331	77	1
FS	Psychiatric disorder	MRMix	0.44	0.209538	0.0357412	77	0.377559
FS	Varicose veins of lower extremities	MRMix	0.05	0.286801	0.861601	77	1
FS	Disease count	MRMix	0.08	0.0360222	0.0263608	77	0.295403
FS	Asthma	Con-Mix	0.129234	0.0510204	0.0529331	77	0.519697
FS	Allergic rhinitis	Con-Mix	-0.148842	0.0892857	0.0630909	77	0.600135
FS	Cardiovascular disease	Con-Mix	0.268398	0.0382653	8.18429e-09	77	8.8188e-07
FS	Cancer	Con-Mix	0.0792807	0.0357143	0.0775063	77	0.710965
FS	Depressive disorder	Con-Mix	0.195311	0.0484694	0.00721937	77	0.105918
FS	Diabetes type 2	Con-Mix	0.33623	0.0459184	2.88073e-06	77	0.000176243
FS	Dyslipidemia	Con-Mix	0.193903	0.0255102	4.1345e-08	77	3.16766e-06
FS	Hypertensive disease	Con-Mix	0.252584	0.0510204	0.000220282	77	0.00712841
FS	Hemorrhoids	Con-Mix	0.272913	0.0892857	0.00717468	77	0.105404
FS	Hernia abdominopelvic cavity	Con-Mix	0.0883244	0.0459184	0.0375404	77	0.392878
FS	Iron deficiency anemias	Con-Mix	0.194142	0.122449	0.294501	77	1
FS	Irritable bowel syndrome	Con-Mix	0.170677	0.137755	0.497984	77	1
FS	Osteoarthritis	Con-Mix	0.224684	0.0433673	2.04845e-06	77	0.000127843
FS	Osteoporosis	Con-Mix	0.101562	0.0943878	0.180515	77	1
FS	Peripheral vascular disease	Con-Mix	0.258258	0.117347	0.00894514	77	0.125305
FS	Peptic ulcers	Con-Mix	0.308012	0.119898	0.0260819	77	0.292891
FS	Psychiatric disorder	Con-Mix	0.234768	0.0714286	0.00359531	77	0.0615193
FS	Varicose veins of lower extremities	Con-Mix	0.215909	0.0841837	0.00247297	77	0.0460388
FS	Disease count	Con-Mix	0.241169	0.0408163	2.08793e-08	77	1.70026e-06
The columns are: exposure, outcome, MR method used, causal estimate, standard error of the causal estimate, p-value, number of index SNPs, false discover rate.
