# Supplementary material for: Unravelling the complex causal effects of substance use behaviours on common diseases
Source: Commun Med (Lond). 2024 Mar 12;4:43. doi: 10.1038/s43856-024-00473-3 (PMC10933313; doi:10.1038/s43856-024-00473-3)
Supplement: Supplementary file 7 — Supplementary Data 4 [file 43856_2024_473_MOESM7_ESM.xlsx]

## Sheet: Supp Data 4 CS
Supplementary Data 4 Causal estimates between current smoking and common diseases in UKBiobank
Exposure	Outcome	method	bxy	se	p	nr_SNP	local FDR
CS	Asthma	GSMR2	0.0450405	0.0178378	0.0115695	65	0.0791618
CS	Allergic rhinitis	GSMR2	-0.114279	0.0245559	3.25836e-06	65	6.70671e-05
CS	Cardiovascular disease	GSMR2	0.138911	0.0157734	1.28966e-18	65	3.6134e-07
CS	Cancer	GSMR2	0.0485574	0.0165769	0.00339815	65	0.0280115
CS	Depressive disorder	GSMR2	0.141636	0.0224322	2.72026e-10	65	3.6134e-07
CS	Diabetes type 2	GSMR2	0.0198237	0.0251567	0.430692	65	1
CS	Dyslipidemia	GSMR2	0.0880014	0.015432	1.1803e-08	65	4.18469e-07
CS	Hypertensive disease	GSMR2	0.0762186	0.0150318	3.96759e-07	65	9.93135e-06
CS	Hemorrhoids	GSMR2	0.0541761	0.0250347	0.0304613	65	0.179119
CS	Hernia abdominopelvic cavity	GSMR2	0.065343	0.0214332	0.00229852	65	0.0201067
CS	Iron deficiency anemias	GSMR2	-0.00892762	0.0388807	0.81839	65	1
CS	Irritable bowel syndrome	GSMR2	0.0312283	0.0330083	0.344112	65	1
CS	Osteoarthritis	GSMR2	0.108442	0.0188224	8.34536e-09	65	3.6134e-07
CS	Osteoporosis	GSMR2	0.0907556	0.0366858	0.0133663	65	0.0894546
CS	Peripheral vascular disease	GSMR2	0.145137	0.0392266	0.000215637	65	0.00268293
CS	Peptic ulcers	GSMR2	0.203455	0.0360797	1.70995e-08	65	5.81689e-07
CS	Psychiatric disorder	GSMR2	0.149583	0.0333614	7.33587e-06	65	0.000139038
CS	Varicose veins of lower extremities	GSMR2	0.114219	0.0349159	0.00107071	65	0.0105164
CS	Disease count	GSMR2	0.0930989	0.0110665	4.00639e-17	65	3.6134e-07
CS	Asthma	IVW	0.0404675	0.0260445	0.120235	65	0.548974
CS	Allergic rhinitis	IVW	-0.100732	0.0277899	0.000289243	65	0.00345009
CS	Cardiovascular disease	IVW	0.124602	0.0203171	8.63094e-10	65	3.6134e-07
CS	Cancer	IVW	0.0463809	0.0196641	0.0183412	65	0.11689
CS	Depressive disorder	IVW	0.13206	0.0296523	8.44338e-06	65	0.000157657
CS	Diabetes type 2	IVW	0.0561061	0.0413176	0.174488	65	0.729833
CS	Dyslipidemia	IVW	0.093493	0.0231412	5.34246e-05	65	0.000803308
CS	Hypertensive disease	IVW	0.0725999	0.0249382	0.00360061	65	0.0294207
CS	Hemorrhoids	IVW	0.054918	0.031148	0.0778784	65	0.38864
CS	Hernia abdominopelvic cavity	IVW	0.0653444	0.0253632	0.00998507	65	0.0698749
CS	Iron deficiency anemias	IVW	0.00589938	0.0481226	0.902431	65	1
CS	Irritable bowel syndrome	IVW	0.0357604	0.0370872	0.334933	65	1
CS	Osteoarthritis	IVW	0.0851875	0.0268566	0.00151423	65	0.0141124
CS	Osteoporosis	IVW	0.0648235	0.0448008	0.147917	65	0.644247
CS	Peripheral vascular disease	IVW	0.145138	0.043343	0.000812242	65	0.00831683
CS	Peptic ulcers	IVW	0.203458	0.0364367	2.35218e-08	65	7.73075e-07
CS	Psychiatric disorder	IVW	0.117069	0.0360753	0.00117392	65	0.0113708
CS	Varicose veins of lower extremities	IVW	0.101634	0.039434	0.00995686	65	0.0697075
CS	Disease count	IVW	0.0828987	0.0142397	5.82653e-09	65	3.6134e-07
CS	Asthma	Egger	0.0411379	0.12022	0.732208	65	1
CS	Allergic rhinitis	Egger	-0.0583599	0.128337	0.649297	65	1
CS	Cardiovascular disease	Egger	0.124665	0.0937838	0.183754	65	0.75845
CS	Cancer	Egger	0.0480807	0.090953	0.59706	65	1
CS	Depressive disorder	Egger	-0.101224	0.133848	0.449492	65	1
CS	Diabetes type 2	Egger	-0.0023863	0.190714	0.990017	65	1
CS	Dyslipidemia	Egger	0.0842172	0.106827	0.430489	65	1
CS	Hypertensive disease	Egger	-0.00654191	0.11475	0.954537	65	1
CS	Hemorrhoids	Egger	0.0152577	0.143693	0.915437	65	1
CS	Hernia abdominopelvic cavity	Egger	0.194474	0.115945	0.0934846	65	0.450032
CS	Iron deficiency anemias	Egger	-0.355159	0.217485	0.102463	65	0.48407
CS	Irritable bowel syndrome	Egger	0.374445	0.165407	0.0235879	65	0.144505
CS	Osteoarthritis	Egger	-0.102927	0.121622	0.397392	65	1
CS	Osteoporosis	Egger	0.283315	0.204478	0.165885	65	0.702707
CS	Peripheral vascular disease	Egger	0.448796	0.196578	0.0224283	65	0.138501
CS	Peptic ulcers	Egger	0.0725439	0.167305	0.664576	65	1
CS	Psychiatric disorder	Egger	0.0670634	0.166786	0.687616	65	1
CS	Varicose veins of lower extremities	Egger	0.0889759	0.182388	0.625664	65	1
CS	Disease count	Egger	0.113544	0.0655973	0.0834665	65	0.410966
CS	Asthma	Median	0.0324382	0.0275007	0.238182	65	0.914982
CS	Allergic rhinitis	Median	-0.0982854	0.0365397	0.00714898	65	0.0526374
CS	Cardiovascular disease	Median	0.124617	0.023824	1.68825e-07	65	4.56902e-06
CS	Cancer	Median	0.0619373	0.023636	0.00878096	65	0.0626635
CS	Depressive disorder	Median	0.104329	0.0341048	0.00222022	65	0.0195242
CS	Diabetes type 2	Median	0.044163	0.0421037	0.294219	65	1
CS	Dyslipidemia	Median	0.104786	0.0235769	8.81236e-06	65	0.000163795
CS	Hypertensive disease	Median	0.0600754	0.0246469	0.0147917	65	0.0974623
CS	Hemorrhoids	Median	0.0511519	0.0382053	0.180613	65	0.748815
CS	Hernia abdominopelvic cavity	Median	0.0662629	0.0320906	0.0389355	65	0.219873
CS	Iron deficiency anemias	Median	0.0117835	0.0590531	0.84184	65	1
CS	Irritable bowel syndrome	Median	0.0580048	0.0479451	0.22635	65	0.882549
CS	Osteoarthritis	Median	0.0743692	0.0294201	0.0114769	65	0.0786246
CS	Osteoporosis	Median	0.0437278	0.055401	0.429938	65	1
CS	Peripheral vascular disease	Median	0.116994	0.0587663	0.0464995	65	0.254792
CS	Peptic ulcers	Median	0.201854	0.0534559	0.000159312	65	0.00206869
CS	Psychiatric disorder	Median	0.180253	0.0480682	0.00017687	65	0.00226324
CS	Varicose veins of lower extremities	Median	0.0522657	0.0526586	0.320935	65	1
CS	Disease count	Median	0.0977032	0.0163089	2.08825e-09	65	3.6134e-07
CS	Asthma	Mode	0.0506599	0.0694765	0.4659	65	1
CS	Allergic rhinitis	Mode	-0.0824502	0.0879379	0.348452	65	1
CS	Cardiovascular disease	Mode	0.122	0.0547688	0.0259106	65	0.15638
CS	Cancer	Mode	0.0811128	0.049986	0.104651	65	0.492233
CS	Depressive disorder	Mode	0.0834041	0.0694741	0.229943	65	0.892489
CS	Diabetes type 2	Mode	-0.0719338	0.103993	0.489115	65	1
CS	Dyslipidemia	Mode	0.109997	0.0462856	0.0174783	65	0.112228
CS	Hypertensive disease	Mode	0.0384494	0.0575884	0.504351	65	1
CS	Hemorrhoids	Mode	-0.0194491	0.08693	0.822965	65	1
CS	Hernia abdominopelvic cavity	Mode	0.100428	0.0694389	0.1481	65	0.644854
CS	Iron deficiency anemias	Mode	-0.00137733	0.116833	0.990594	65	1
CS	Irritable bowel syndrome	Mode	0.076505	0.102026	0.453339	65	1
CS	Osteoarthritis	Mode	0.0684896	0.062655	0.27434	65	1
CS	Osteoporosis	Mode	-0.00391329	0.13269	0.976472	65	1
CS	Peripheral vascular disease	Mode	0.0274208	0.140695	0.845475	65	1
CS	Peptic ulcers	Mode	0.198852	0.132357	0.132995	65	0.593719
CS	Psychiatric disorder	Mode	0.221431	0.0993489	0.0258256	65	0.155949
CS	Varicose veins of lower extremities	Mode	-0.0718564	0.135286	0.595319	65	1
CS	Disease count	Mode	0.121116	0.0347243	0.000486783	65	0.00538006
CS	Asthma	Lasso	0.0640571	0.0195322	0.00103967	65	0.010257
CS	Allergic rhinitis	Lasso	-0.114277	0.0259642	1.07579e-05	65	0.000195678
CS	Cardiovascular disease	Lasso	0.133067	0.0194232	7.33605e-12	65	3.6134e-07
CS	Cancer	Lasso	0.0554641	0.0170667	0.00115467	65	0.0112124
CS	Depressive disorder	Lasso	0.1344	0.0258441	1.98859e-07	65	5.30116e-06
CS	Diabetes type 2	Lasso	0.0114789	0.0314362	0.714999	65	1
CS	Dyslipidemia	Lasso	0.101617	0.016751	1.30875e-09	65	3.6134e-07
CS	Hypertensive disease	Lasso	0.079419	0.0180611	1.09638e-05	65	0.00019901
CS	Hemorrhoids	Lasso	0.0457328	0.0281965	0.104818	65	0.492852
CS	Hernia abdominopelvic cavity	Lasso	0.0653444	0.0253632	0.00998507	65	0.0698749
CS	Iron deficiency anemias	Lasso	-0.00501823	0.0439762	0.909149	65	1
CS	Irritable bowel syndrome	Lasso	0.0357604	0.0370872	0.334933	65	1
CS	Osteoarthritis	Lasso	0.0775467	0.0229319	0.000720646	65	0.0075126
CS	Osteoporosis	Lasso	0.0911393	0.0387651	0.0187199	65	0.118924
CS	Peripheral vascular disease	Lasso	0.169352	0.0399494	2.24365e-05	65	0.000375391
CS	Peptic ulcers	Lasso	0.203458	0.0364367	2.35218e-08	65	7.73075e-07
CS	Psychiatric disorder	Lasso	0.135568	0.0332199	4.48598e-05	65	0.000689688
CS	Varicose veins of lower extremities	Lasso	0.101634	0.039434	0.00995686	65	0.0697075
CS	Disease count	Lasso	0.0849767	0.0130912	8.51854e-11	65	3.6134e-07
CS	Asthma	RAPS	0.0507335	0.0253797	0.0456107	65	0.250753
CS	Allergic rhinitis	RAPS	-0.105379	0.0289807	0.000276718	65	0.00332188
CS	Cardiovascular disease	RAPS	0.136827	0.0212355	1.16917e-10	65	3.6134e-07
CS	Cancer	RAPS	0.0480572	0.0179916	0.00756039	65	0.0551953
CS	Depressive disorder	RAPS	0.127622	0.0312548	4.44082e-05	65	0.000683616
CS	Diabetes type 2	RAPS	0.0414667	0.0444087	0.350432	65	1
CS	Dyslipidemia	RAPS	0.0937332	0.0243	0.000114633	65	0.00155781
CS	Hypertensive disease	RAPS	0.0721379	0.0261268	0.00576128	65	0.0438331
CS	Hemorrhoids	RAPS	0.0510437	0.0320854	0.111639	65	0.517973
CS	Hernia abdominopelvic cavity	RAPS	0.0752361	0.026363	0.00431919	65	0.0343304
CS	Iron deficiency anemias	RAPS	-0.0150113	0.0494865	0.76163	65	1
CS	Irritable bowel syndrome	RAPS	0.0368253	0.0370709	0.320527	65	1
CS	Osteoarthritis	RAPS	0.0858125	0.0282497	0.00238437	65	0.0207418
CS	Osteoporosis	RAPS	0.0756571	0.0464903	0.103658	65	0.488533
CS	Peripheral vascular disease	RAPS	0.15691	0.0469947	0.000841175	65	0.00856789
CS	Peptic ulcers	RAPS	0.207368	0.0399817	2.14205e-07	65	5.67138e-06
CS	Psychiatric disorder	RAPS	0.144901	0.0352015	3.8495e-05	65	0.000603289
CS	Varicose veins of lower extremities	RAPS	0.10445	0.0428047	0.0146808	65	0.096844
CS	Disease count	RAPS	0.0904559	0.0145426	4.96945e-10	65	3.6134e-07
CS	Asthma	Robust	0.0486908	0.0249831	0.0513018	65	0.276348
CS	Allergic rhinitis	Robust	-0.106853	0.0282061	0.000151688	65	0.00198322
CS	Cardiovascular disease	Robust	0.132017	0.0209422	2.90285e-10	65	3.6134e-07
CS	Cancer	Robust	0.0487708	0.015925	0.00219476	65	0.0193342
CS	Depressive disorder	Robust	0.130173	0.0295516	1.05819e-05	65	0.000192824
CS	Diabetes type 2	Robust	0.0448002	0.0453803	0.323537	65	1
CS	Dyslipidemia	Robust	0.0933845	0.0220126	2.21213e-05	65	0.000370734
CS	Hypertensive disease	Robust	0.0719198	0.0250519	0.00409398	65	0.032806
CS	Hemorrhoids	Robust	0.0518592	0.0315882	0.100646	65	0.477253
CS	Hernia abdominopelvic cavity	Robust	0.0713715	0.0266223	0.00734257	65	0.0538438
CS	Iron deficiency anemias	Robust	-0.0113323	0.0479274	0.813085	65	1
CS	Irritable bowel syndrome	Robust	0.0335662	0.0377485	0.373893	65	1
CS	Osteoarthritis	Robust	0.0829871	0.0277208	0.00275633	65	0.0234551
CS	Osteoporosis	Robust	0.0710322	0.0441478	0.107624	65	0.503245
CS	Peripheral vascular disease	Robust	0.147585	0.0446863	0.000957584	65	0.0095651
CS	Peptic ulcers	Robust	0.203015	0.0388115	1.68788e-07	65	4.56812e-06
CS	Psychiatric disorder	Robust	0.153102	0.0373774	4.20142e-05	65	0.000651287
CS	Varicose veins of lower extremities	Robust	0.100639	0.0416364	0.015645	65	0.102197
CS	Disease count	Robust	0.087404	0.0146026	2.1574e-09	65	3.6134e-07
CS	Asthma	PRESSO	0.0438347	0.022269	0.0534951	65	0.286048
CS	Allergic rhinitis	PRESSO	-0.100732	0.0277899	0.000573911	65	0.00618986
CS	Cardiovascular disease	PRESSO	0.133067	0.0194232	3.63231e-09	65	3.6134e-07
CS	Cancer	PRESSO	0.0485608	0.0155247	0.00268099	65	0.0229102
CS	Depressive disorder	PRESSO	0.142276	0.0287	5.68786e-06	65	0.000110699
CS	Diabetes type 2	PRESSO	0.0201097	0.037478	0.593515	65	1
CS	Dyslipidemia	PRESSO	0.09568	0.0207984	2.13486e-05	65	0.000359284
CS	Hypertensive disease	PRESSO	0.0668547	0.0234391	0.00591793	65	0.0448419
CS	Hemorrhoids	PRESSO	0.054918	0.031148	0.082652	65	0.407737
CS	Hernia abdominopelvic cavity	PRESSO	0.0653444	0.0253632	0.0123027	65	0.0833906
CS	Iron deficiency anemias	PRESSO	-0.00892834	0.0459307	0.846498	65	1
CS	Irritable bowel syndrome	PRESSO	0.0357604	0.0370872	0.338562	65	1
CS	Osteoarthritis	PRESSO	0.0851875	0.0268566	0.00232589	65	0.0203095
CS	Osteoporosis	PRESSO	0.0648235	0.0448008	0.152797	65	0.660375
CS	Peripheral vascular disease	PRESSO	0.145138	0.043343	0.00136466	65	0.0129206
CS	Peptic ulcers	PRESSO	0.203458	0.0364367	5.14305e-07	65	1.25746e-05
CS	Psychiatric disorder	PRESSO	0.117069	0.0360753	0.00186862	65	0.0168684
CS	Varicose veins of lower extremities	PRESSO	0.101634	0.039434	0.0122713	65	0.0832102
CS	Disease count	PRESSO	0.0925813	0.013238	2.20548e-09	65	3.6134e-07
CS	Asthma	MRMix	0.05	0.0771501	0.516929	65	1
CS	Allergic rhinitis	MRMix	-0.17	0.0526788	0.0012505	65	0.0119974
CS	Cardiovascular disease	MRMix	0.17	0.0372939	5.15483e-06	65	0.000101342
CS	Cancer	MRMix	0.07	0.0478523	0.143513	65	0.629526
CS	Depressive disorder	MRMix	0.16	0.082688	0.0529921	65	0.283831
CS	Diabetes type 2	MRMix	-0.14	0.0914914	0.125968	65	0.569257
CS	Dyslipidemia	MRMix	0.1	0.0380488	0.00858364	65	0.0614676
CS	Hypertensive disease	MRMix	9.18217e-18	0.0611402	1	65	1
CS	Hemorrhoids	MRMix	0.19	0.149554	0.203925	65	0.818695
CS	Hernia abdominopelvic cavity	MRMix	-0.02	0.0760107	0.792457	65	1
CS	Iron deficiency anemias	MRMix	-0.06	0.1665	0.718578	65	1
CS	Irritable bowel syndrome	MRMix	-0.11	0.0574658	0.055597	65	0.295263
CS	Osteoarthritis	MRMix	9.18217e-18	0.0465619	1	65	1
CS	Osteoporosis	MRMix	0.18	0.17216	0.295775	65	1
CS	Peripheral vascular disease	MRMix	0.12	0.122598	0.327675	65	1
CS	Peptic ulcers	MRMix	0.275	0.7617	0.718074	65	1
CS	Psychiatric disorder	MRMix	0.15	0.0803104	0.0617965	65	0.322005
CS	Varicose veins of lower extremities	MRMix	0.13	0.0842147	0.122668	65	0.557617
CS	Disease count	MRMix	0.08	0.0305002	0.00871752	65	0.0622795
CS	Asthma	Con-Mix	0.109034	0.0306122	0.00612189	65	0.0461494
CS	Allergic rhinitis	Con-Mix	-0.190093	0.0484694	0.0012569	65	0.0120494
CS	Cardiovascular disease	Con-Mix	0.192291	0.0178571	1.75896e-09	65	3.6134e-07
CS	Cancer	Con-Mix	0.0529187	0.0204082	0.021274	65	0.13247
CS	Depressive disorder	Con-Mix	0.132979	0.0561224	0.00190736	65	0.0171645
CS	Diabetes type 2	Con-Mix	-0.114582	0.0433673	0.0356512	65	0.204301
CS	Dyslipidemia	Con-Mix	0.131972	0.0229592	1.10817e-06	65	2.52638e-05
CS	Hypertensive disease	Con-Mix	0.158057	0.0459184	0.00399985	65	0.0321651
CS	Hemorrhoids	Con-Mix	0.0686374	0.0714286	0.37086	65	1
CS	Hernia abdominopelvic cavity	Con-Mix	0.133197	0.0306122	9.12279e-05	65	0.00127868
CS	Iron deficiency anemias	Con-Mix	-0.0552128	0.0688776	0.285874	65	1
CS	Irritable bowel syndrome	Con-Mix	0.0535132	0.0535714	0.232802	65	0.900341
CS	Osteoarthritis	Con-Mix	0.132168	0.0331633	0.00519795	65	0.0401697
CS	Osteoporosis	Con-Mix	0.0203617	0.112245	0.730175	65	1
CS	Peripheral vascular disease	Con-Mix	0.331468	0.0867347	0.0155062	65	0.101429
CS	Peptic ulcers	Con-Mix	0.361896	0.0535714	1.14346e-05	65	0.000206598
CS	Psychiatric disorder	Con-Mix	0.23173	0.0459184	2.04565e-05	65	0.000345996
CS	Varicose veins of lower extremities	Con-Mix	0.34925	0.147959	0.0631161	65	0.327617
CS	Disease count	Con-Mix	0.128462	0.0153061	2.0987e-10	65	3.6134e-07
The columns are: exposure, outcome, MR method used, causal estimate, standard error of the causal estimate, p-value, number of index SNPs, false discover rate.
