# Supplementary material for: Unravelling the complex causal effects of substance use behaviours on common diseases
Source: Commun Med (Lond). 2024 Mar 12;4:43. doi: 10.1038/s43856-024-00473-3 (PMC10933313; doi:10.1038/s43856-024-00473-3)
Supplement: Supplementary file 8 — Supplementary Data 5 [file 43856_2024_473_MOESM8_ESM.xlsx]

## Sheet: Supp Data 5 SC
Supplementary Data 5 Causal estimates between smoking cessation and common diseases in UKBiobank
Exposure	Outcome	method	bxy	se	p	nr_SNP	local FDR
SC	Asthma	GSMR2	-0.183973	0.0534094	0.00057193	8	0.0963356
SC	Allergic rhinitis	GSMR2	0.133495	0.0585161	0.0225281	8	0.404672
SC	Cardiovascular disease	GSMR2	-0.220914	0.0448916	8.60747e-07	8	0.000786141
SC	Cancer	GSMR2	0.0290141	0.0393549	0.460975	8	1
SC	Depressive disorder	GSMR2	-0.11049	0.0548517	0.0439737	8	0.557986
SC	Diabetes type 2	GSMR2	0.179871	0.0651862	0.00579166	8	0.208533
SC	Dyslipidemia	GSMR2	-0.113912	0.0423456	0.00714419	8	0.228432
SC	Hypertensive disease	GSMR2	-0.101756	0.0434155	0.0190897	8	0.371386
SC	Hemorrhoids	GSMR2	-0.0182109	0.0594263	0.759266	8	1
SC	Hernia abdominopelvic cavity	GSMR2	-0.0498673	0.0530338	0.347067	8	1
SC	Iron deficiency anemias	GSMR2	0.118247	0.0931497	0.204289	8	0.91673
SC	Irritable bowel syndrome	GSMR2	-0.0959008	0.0805428	0.233779	8	0.955821
SC	Osteoarthritis	GSMR2	0.0922338	0.0450385	0.0405711	8	0.538699
SC	Osteoporosis	GSMR2	-0.0728303	0.0871136	0.403134	8	1
SC	Peripheral vascular disease	GSMR2	0.00899347	0.0943954	0.924097	8	1
SC	Peptic ulcers	GSMR2	-0.125079	0.0867973	0.149571	8	0.837105
SC	Psychiatric disorder	GSMR2	-0.232229	0.0818352	0.00454299	8	0.188943
SC	Varicose veins of lower extremities	GSMR2	-0.225312	0.0891786	0.0115197	8	0.286552
SC	Disease count	GSMR2	-0.138717	0.0324859	1.95409e-05	8	0.0122169
SC	Asthma	IVW	-0.00395146	0.122843	0.974339	8	1
SC	Allergic rhinitis	IVW	0.130589	0.0771619	0.0905705	8	0.72464
SC	Cardiovascular disease	IVW	-0.161431	0.068753	0.0188751	8	0.369208
SC	Cancer	IVW	0.0291793	0.0390117	0.454482	8	1
SC	Depressive disorder	IVW	-0.0719313	0.0850171	0.397508	8	1
SC	Diabetes type 2	IVW	0.0442827	0.117241	0.705649	8	1
SC	Dyslipidemia	IVW	-0.0248252	0.0732317	0.734613	8	1
SC	Hypertensive disease	IVW	-0.0216459	0.071953	0.763541	8	1
SC	Hemorrhoids	IVW	-0.0170536	0.0589216	0.772253	8	1
SC	Hernia abdominopelvic cavity	IVW	-0.105427	0.0887158	0.23469	8	0.957003
SC	Iron deficiency anemias	IVW	0.120482	0.120588	0.317735	8	1
SC	Irritable bowel syndrome	IVW	-0.0130888	0.110512	0.905721	8	1
SC	Osteoarthritis	IVW	0.0369338	0.0844732	0.661948	8	1
SC	Osteoporosis	IVW	-0.0697522	0.093577	0.45603	8	1
SC	Peripheral vascular disease	IVW	0.00229388	0.123735	0.985209	8	1
SC	Peptic ulcers	IVW	-0.129709	0.094305	0.169	8	0.86683
SC	Psychiatric disorder	IVW	-0.165197	0.134525	0.219446	8	0.937051
SC	Varicose veins of lower extremities	IVW	-0.148715	0.118719	0.210329	8	0.924893
SC	Disease count	IVW	-0.0450999	0.0577971	0.435206	8	1
SC	Asthma	Egger	-0.0541991	0.38808	0.888929	8	1
SC	Allergic rhinitis	Egger	0.00865792	0.238786	0.971077	8	1
SC	Cardiovascular disease	Egger	0.00242205	0.205644	0.990603	8	1
SC	Cancer	Egger	0.0135474	0.114546	0.905854	8	1
SC	Depressive disorder	Egger	0.185808	0.245207	0.448595	8	1
SC	Diabetes type 2	Egger	0.107276	0.370608	0.772229	8	1
SC	Dyslipidemia	Egger	0.0352085	0.230396	0.878542	8	1
SC	Hypertensive disease	Egger	-0.00916645	0.227791	0.967901	8	1
SC	Hemorrhoids	Egger	-0.156333	0.172685	0.365303	8	1
SC	Hernia abdominopelvic cavity	Egger	0.0891597	0.268141	0.739504	8	1
SC	Iron deficiency anemias	Egger	-0.0370829	0.375014	0.921231	8	1
SC	Irritable bowel syndrome	Egger	-0.238473	0.336019	0.477889	8	1
SC	Osteoarthritis	Egger	0.188874	0.259339	0.466436	8	1
SC	Osteoporosis	Egger	-0.532737	0.252716	0.0350271	8	0.503717
SC	Peripheral vascular disease	Egger	0.238557	0.378376	0.528382	8	1
SC	Peptic ulcers	Egger	0.307144	0.250944	0.22097	8	0.939065
SC	Psychiatric disorder	Egger	0.176637	0.399711	0.658552	8	1
SC	Varicose veins of lower extremities	Egger	0.21431	0.342181	0.531115	8	1
SC	Disease count	Egger	0.0485009	0.17831	0.78562	8	1
SC	Asthma	Median	-0.126466	0.0775419	0.102904	8	0.752673
SC	Allergic rhinitis	Median	0.09946	0.0770036	0.196486	8	0.906044
SC	Cardiovascular disease	Median	-0.140502	0.059082	0.0174031	8	0.353939
SC	Cancer	Median	0.00510611	0.0523079	0.922237	8	1
SC	Depressive disorder	Median	-0.0604783	0.0722719	0.402696	8	1
SC	Diabetes type 2	Median	0.138034	0.0819237	0.0920061	8	0.7281
SC	Dyslipidemia	Median	-0.00541077	0.0609503	0.929262	8	1
SC	Hypertensive disease	Median	0.00525492	0.0523015	0.919968	8	1
SC	Hemorrhoids	Median	-0.0350863	0.0735873	0.633506	8	1
SC	Hernia abdominopelvic cavity	Median	-0.0609111	0.0692915	0.379371	8	1
SC	Iron deficiency anemias	Median	0.123636	0.139339	0.374917	8	1
SC	Irritable bowel syndrome	Median	-0.067759	0.0974515	0.486861	8	1
SC	Osteoarthritis	Median	0.0745281	0.0608992	0.22103	8	0.939145
SC	Osteoporosis	Median	-0.153325	0.11514	0.182978	8	0.887114
SC	Peripheral vascular disease	Median	0.0605553	0.130032	0.641434	8	1
SC	Peptic ulcers	Median	-0.1208	0.120436	0.315851	8	1
SC	Psychiatric disorder	Median	-0.15107	0.10717	0.158648	8	0.851249
SC	Varicose veins of lower extremities	Median	-0.158665	0.113881	0.163543	8	0.858684
SC	Disease count	Median	-0.0639827	0.0432065	0.138644	8	0.819351
SC	Asthma	Mode	-0.162972	0.127151	0.199941	8	0.910796
SC	Allergic rhinitis	Mode	0.0822999	0.0882656	0.351124	8	1
SC	Cardiovascular disease	Mode	-0.052828	0.0662285	0.425067	8	1
SC	Cancer	Mode	-0.0264822	0.0767551	0.730078	8	1
SC	Depressive disorder	Mode	-0.0384249	0.0790902	0.627084	8	1
SC	Diabetes type 2	Mode	0.187127	0.0842202	0.0262913	8	0.437871
SC	Dyslipidemia	Mode	0.101282	0.138164	0.463523	8	1
SC	Hypertensive disease	Mode	0.0375314	0.0621169	0.545707	8	1
SC	Hemorrhoids	Mode	-0.0505207	0.0925498	0.585152	8	1
SC	Hernia abdominopelvic cavity	Mode	-0.0672329	0.0811026	0.407112	8	1
SC	Iron deficiency anemias	Mode	0.0130728	0.285291	0.963452	8	1
SC	Irritable bowel syndrome	Mode	-0.0827584	0.110898	0.455513	8	1
SC	Osteoarthritis	Mode	0.110048	0.0749002	0.141761	8	0.824506
SC	Osteoporosis	Mode	-0.230481	0.139097	0.097523	8	0.740888
SC	Peripheral vascular disease	Mode	0.0772848	0.152995	0.613457	8	1
SC	Peptic ulcers	Mode	-0.0375758	0.159064	0.813253	8	1
SC	Psychiatric disorder	Mode	-0.144478	0.115232	0.209916	8	0.924338
SC	Varicose veins of lower extremities	Mode	-0.101199	0.149119	0.497362	8	1
SC	Disease count	Mode	-0.116866	0.0874313	0.181335	8	0.884769
SC	Asthma	Lasso	-0.141781	0.0583041	0.0150259	8	0.327992
SC	Allergic rhinitis	Lasso	0.130589	0.0771619	0.0905705	8	0.72464
SC	Cardiovascular disease	Lasso	-0.161431	0.068753	0.0188751	8	0.369208
SC	Cancer	Lasso	0.0291793	0.0390117	0.454482	8	1
SC	Depressive disorder	Lasso	-0.0719313	0.0850171	0.397508	8	1
SC	Diabetes type 2	Lasso	0.179878	0.0692098	0.00934873	8	0.258737
SC	Dyslipidemia	Lasso	-0.115697	0.0625257	0.0642582	8	0.647554
SC	Hypertensive disease	Lasso	-0.0216459	0.071953	0.763541	8	1
SC	Hemorrhoids	Lasso	-0.0170536	0.0589216	0.772253	8	1
SC	Hernia abdominopelvic cavity	Lasso	-0.105427	0.0887158	0.23469	8	0.957003
SC	Iron deficiency anemias	Lasso	0.120482	0.120588	0.317735	8	1
SC	Irritable bowel syndrome	Lasso	-0.0130888	0.110512	0.905721	8	1
SC	Osteoarthritis	Lasso	0.0369338	0.0844732	0.661948	8	1
SC	Osteoporosis	Lasso	-0.0697522	0.093577	0.45603	8	1
SC	Peripheral vascular disease	Lasso	0.00229388	0.123735	0.985209	8	1
SC	Peptic ulcers	Lasso	-0.129709	0.094305	0.169	8	0.86683
SC	Psychiatric disorder	Lasso	-0.165197	0.134525	0.219446	8	0.937051
SC	Varicose veins of lower extremities	Lasso	-0.148715	0.118719	0.210329	8	0.924893
SC	Disease count	Lasso	-0.0450999	0.0577971	0.435206	8	1
SC	Asthma	RAPS	-0.0726975	0.0969752	0.453466	8	1
SC	Allergic rhinitis	RAPS	0.113597	0.0714479	0.111851	8	0.771019
SC	Cardiovascular disease	RAPS	-0.177872	0.0679144	0.00881706	8	0.251636
SC	Cancer	RAPS	0.0294954	0.0409619	0.471482	8	1
SC	Depressive disorder	RAPS	-0.0577186	0.0804181	0.472923	8	1
SC	Diabetes type 2	RAPS	0.0256511	0.142802	0.857445	8	1
SC	Dyslipidemia	RAPS	-0.0693165	0.0800861	0.386751	8	1
SC	Hypertensive disease	RAPS	-0.0431772	0.0721752	0.549688	8	1
SC	Hemorrhoids	RAPS	-0.0171218	0.062046	0.782584	8	1
SC	Hernia abdominopelvic cavity	RAPS	-0.0639265	0.0677162	0.345151	8	1
SC	Iron deficiency anemias	RAPS	0.0789098	0.124824	0.527278	8	1
SC	Irritable bowel syndrome	RAPS	-0.0664137	0.0794694	0.403316	8	1
SC	Osteoarthritis	RAPS	0.0555617	0.0621957	0.371676	8	1
SC	Osteoporosis	RAPS	-0.0726136	0.102181	0.477311	8	1
SC	Peripheral vascular disease	RAPS	-0.0054188	0.127224	0.966026	8	1
SC	Peptic ulcers	RAPS	-0.139045	0.0950489	0.143501	8	0.827351
SC	Psychiatric disorder	RAPS	-0.151355	0.124383	0.223663	8	0.942614
SC	Varicose veins of lower extremities	RAPS	-0.123157	0.138086	0.372451	8	1
SC	Disease count	RAPS	-0.0690616	0.0470591	0.142227	8	0.825269
SC	Asthma	Robust	-0.0311401	0.145165	0.830146	8	1
SC	Allergic rhinitis	Robust	0.118806	0.0586691	0.0428655	8	0.551871
SC	Cardiovascular disease	Robust	-0.160305	0.0692212	0.0205669	8	0.38605
SC	Cancer	Robust	0.0289187	0.0382522	0.449648	8	1
SC	Depressive disorder	Robust	-0.0737425	0.0649086	0.255916	8	0.984166
SC	Diabetes type 2	Robust	0.0672506	0.130811	0.607178	8	1
SC	Dyslipidemia	Robust	-0.0323109	0.093147	0.728681	8	1
SC	Hypertensive disease	Robust	-0.0207989	0.0627189	0.740176	8	1
SC	Hemorrhoids	Robust	-0.0186939	0.0537003	0.727754	8	1
SC	Hernia abdominopelvic cavity	Robust	-0.0741873	0.0736289	0.313654	8	1
SC	Iron deficiency anemias	Robust	0.116507	0.15271	0.445506	8	1
SC	Irritable bowel syndrome	Robust	-0.0964621	0.0474726	0.0421585	8	0.547888
SC	Osteoarthritis	Robust	0.0771388	0.0637071	0.225958	8	0.945627
SC	Osteoporosis	Robust	-0.0700066	0.101272	0.489393	8	1
SC	Peripheral vascular disease	Robust	0.00263095	0.104376	0.97989	8	1
SC	Peptic ulcers	Robust	-0.133463	0.105458	0.205672	8	0.918607
SC	Psychiatric disorder	Robust	-0.173645	0.0979541	0.0762752	8	0.686518
SC	Varicose veins of lower extremities	Robust	-0.162745	0.107577	0.130326	8	0.805187
SC	Disease count	Robust	-0.0499688	0.0800664	0.532567	8	1
SC	Asthma	PRESSO	0.0260524	0.0818149	0.766091	8	1
SC	Allergic rhinitis	PRESSO	0.130589	0.0771619	0.134406	8	0.812212
SC	Cardiovascular disease	PRESSO	-0.130482	0.06035	0.0738641	8	0.679295
SC	Cancer	PRESSO	0.0291793	0.0319558	0.391546	8	1
SC	Depressive disorder	PRESSO	-0.115462	0.0712473	0.156233	8	0.847534
SC	Diabetes type 2	PRESSO	0.179878	0.0692098	0.048306	8	0.580464
SC	Dyslipidemia	PRESSO	-0.074448	0.0555838	0.238101	8	0.961411
SC	Hypertensive disease	PRESSO	-0.0220747	0.0677274	0.757673	8	1
SC	Hemorrhoids	PRESSO	-0.0170536	0.0294949	0.581252	8	1
SC	Hernia abdominopelvic cavity	PRESSO	-0.0497015	0.0496591	0.355537	8	1
SC	Iron deficiency anemias	PRESSO	0.120482	0.120588	0.351013	8	1
SC	Irritable bowel syndrome	PRESSO	-0.0130888	0.110512	0.909048	8	1
SC	Osteoarthritis	PRESSO	0.0920907	0.0413982	0.0677759	8	0.659779
SC	Osteoporosis	PRESSO	-0.0697522	0.093577	0.480305	8	1
SC	Peripheral vascular disease	PRESSO	0.00229388	0.123735	0.985726	8	1
SC	Peptic ulcers	PRESSO	-0.129709	0.094305	0.211399	8	0.92633
SC	Psychiatric disorder	PRESSO	-0.239433	0.105427	0.0635743	8	0.645086
SC	Varicose veins of lower extremities	PRESSO	-0.148715	0.118719	0.250554	8	0.977361
SC	Disease count	PRESSO	-0.0735461	0.0453004	0.165406	8	0.86148
SC	Asthma	MRMix	-0.24	0.129174	0.0631758	8	0.643634
SC	Allergic rhinitis	MRMix	9.18217e-18	21.3253	1	8	1
SC	Cardiovascular disease	MRMix	-0.01	0.0994526	0.919907	8	1
SC	Cancer	MRMix	-0.03	0.0454397	0.509115	8	1
SC	Depressive disorder	MRMix	-0.39	0.267931	0.145503	8	0.830597
SC	Diabetes type 2	MRMix	0.2	0.0780061	0.0103503	8	0.271794
SC	Dyslipidemia	MRMix	-0.1	0.133854	0.455014	8	1
SC	Hypertensive disease	MRMix	0.14	0.0842183	0.0964435	8	0.738445
SC	Hemorrhoids	MRMix	0.065	1.21159	0.957215	8	1
SC	Hernia abdominopelvic cavity	MRMix	-0.04	0.0617735	0.517291	8	1
SC	Iron deficiency anemias	MRMix	0.21	0.245221	0.391792	8	1
SC	Irritable bowel syndrome	MRMix	-0.13	0.0784118	0.0973348	8	0.740464
SC	Osteoarthritis	MRMix	0.1	0.0462927	0.0307598	8	0.473361
SC	Osteoporosis	MRMix	-0.075	0.472471	0.873874	8	1
SC	Peripheral vascular disease	MRMix	-0.5	0.208068	0.0162587	8	0.341653
SC	Peptic ulcers	MRMix	-0.35	0.293342	0.232813	8	0.954568
SC	Psychiatric disorder	MRMix	-0.34	0.102326	0.000891503	8	0.110902
SC	Varicose veins of lower extremities	MRMix	-0.26	4.42371	0.953132	8	1
SC	Disease count	MRMix	-0.13	0.049146	0.00816481	8	0.242751
SC	Asthma	Con-Mix	-0.189701	0.0663265	0.0166215	8	0.345588
SC	Allergic rhinitis	Con-Mix	0.0839877	0.0816327	0.312027	8	1
SC	Cardiovascular disease	Con-Mix	-0.429289	0.160714	0.144969	8	0.829733
SC	Cancer	Con-Mix	0.0840273	0.0969388	0.348072	8	1
SC	Depressive disorder	Con-Mix	-0.0145255	0.165816	0.768003	8	1
SC	Diabetes type 2	Con-Mix	0.215761	0.0739796	0.0113915	8	0.284959
SC	Dyslipidemia	Con-Mix	-0.290686	0.168367	0.20952	8	0.923805
SC	Hypertensive disease	Con-Mix	-0.290472	0.0841837	0.181018	8	0.884316
SC	Hemorrhoids	Con-Mix	-0.0341962	0.252551	0.747146	8	1
SC	Hernia abdominopelvic cavity	Con-Mix	-0.0527872	0.0765306	0.347978	8	1
SC	Iron deficiency anemias	Con-Mix	0.340766	0.278061	0.381996	8	1
SC	Irritable bowel syndrome	Con-Mix	-0.0948023	0.0765306	0.225326	8	0.944799
SC	Osteoarthritis	Con-Mix	0.0887642	0.0637755	0.083842	8	0.7076
SC	Osteoporosis	Con-Mix	-0.232316	0.239796	0.164504	8	0.860128
SC	Peripheral vascular disease	Con-Mix	0.0410565	0.336735	0.673878	8	1
SC	Peptic ulcers	Con-Mix	-0.286337	0.239796	0.197217	8	0.907051
SC	Psychiatric disorder	Con-Mix	-0.151126	0.232143	0.208782	8	0.92281
SC	Varicose veins of lower extremities	Con-Mix	-0.230498	0.186224	0.0841006	8	0.708283
SC	Disease count	Con-Mix	-0.110631	0.0306122	0.00490327	8	0.19474
The columns are: exposure, outcome, MR method used, causal estimate, standard error of the causal estimate, p-value, number of index SNPs, false discover rate.
