# Supplementary material for: Unravelling the complex causal effects of substance use behaviours on common diseases
Source: Commun Med (Lond). 2024 Mar 12;4:43. doi: 10.1038/s43856-024-00473-3 (PMC10933313; doi:10.1038/s43856-024-00473-3)
Supplement: Supplementary file 9 — Supplementary Data 6 [file 43856_2024_473_MOESM9_ESM.xlsx]

## Sheet: Supp Data 6 AC
Supplementary Data 6 Causal estimates between alcohol consumption and common diseases in UKBiobank
Exposure	Outcome	method	bxy	se	p	nr_SNP	local FDR
AC	Asthma	GSMR2	0.184581	0.0595172	0.0019267	47	0.0746228
AC	Allergic rhinitis	GSMR2	-0.0712808	0.085032	0.401872	47	1
AC	Cardiovascular disease	GSMR2	0.26239	0.0464514	1.61673e-08	47	2.57135e-06
AC	Cancer	GSMR2	0.0145695	0.0474542	0.758826	47	1
AC	Depressive disorder	GSMR2	-0.05167	0.06299	0.412052	47	1
AC	Diabetes type 2	GSMR2	-0.0203578	0.092537	0.825874	47	1
AC	Dyslipidemia	GSMR2	0.27585	0.0526749	1.63339e-07	47	1.70923e-05
AC	Hypertensive disease	GSMR2	0.0725128	0.051364	0.158025	47	0.704342
AC	Hemorrhoids	GSMR2	0.0151356	0.0721331	0.833801	47	1
AC	Hernia abdominopelvic cavity	GSMR2	-0.140486	0.0625391	0.02468	47	0.2952
AC	Iron deficiency anemias	GSMR2	0.242286	0.111024	0.0290885	47	0.319404
AC	Irritable bowel syndrome	GSMR2	-0.162645	0.111225	0.143659	47	0.67306
AC	Osteoarthritis	GSMR2	0.109229	0.0623999	0.0800366	47	0.513096
AC	Osteoporosis	GSMR2	-0.148552	0.104154	0.153792	47	0.695241
AC	Peripheral vascular disease	GSMR2	0.0844924	0.113713	0.457464	47	1
AC	Peptic ulcers	GSMR2	0.23449	0.104222	0.0244551	47	0.293903
AC	Psychiatric disorder	GSMR2	-0.106696	0.0926334	0.249398	47	0.886301
AC	Varicose veins of lower extremities	GSMR2	0.218429	0.0991128	0.0275356	47	0.311129
AC	Disease count	GSMR2	0.0839828	0.0305599	0.00599351	47	0.145367
AC	Asthma	IVW	0.0742377	0.0878787	0.398237	47	1
AC	Allergic rhinitis	IVW	-0.087047	0.112993	0.441077	47	1
AC	Cardiovascular disease	IVW	0.200611	0.0574526	0.000479845	47	0.0263075
AC	Cancer	IVW	-0.0198299	0.0534336	0.710554	47	1
AC	Depressive disorder	IVW	0.0282515	0.0881596	0.748621	47	1
AC	Diabetes type 2	IVW	0.224748	0.156486	0.150941	47	0.689058
AC	Dyslipidemia	IVW	0.120575	0.120463	0.31686	47	1
AC	Hypertensive disease	IVW	0.267427	0.0722057	0.000212489	47	0.0129014
AC	Hemorrhoids	IVW	-0.0193431	0.0931722	0.835537	47	1
AC	Hernia abdominopelvic cavity	IVW	-0.0924995	0.08212	0.259998	47	0.906337
AC	Iron deficiency anemias	IVW	0.20662	0.121572	0.0892113	47	0.539383
AC	Irritable bowel syndrome	IVW	-0.147	0.13072	0.260784	47	0.907816
AC	Osteoarthritis	IVW	0.0719421	0.093261	0.440466	47	1
AC	Osteoporosis	IVW	-0.240204	0.138061	0.0818876	47	0.518526
AC	Peripheral vascular disease	IVW	0.00984593	0.135863	0.942228	47	1
AC	Peptic ulcers	IVW	0.152968	0.121354	0.207486	47	0.805432
AC	Psychiatric disorder	IVW	-0.0762109	0.11296	0.499883	47	1
AC	Varicose veins of lower extremities	IVW	0.177007	0.125186	0.157377	47	0.702955
AC	Disease count	IVW	0.0787203	0.042508	0.0640412	47	0.462923
AC	Asthma	Egger	-0.0875171	0.157483	0.578399	47	1
AC	Allergic rhinitis	Egger	-0.120849	0.206147	0.557724	47	1
AC	Cardiovascular disease	Egger	0.246753	0.105838	0.0197313	47	0.264948
AC	Cancer	Egger	0.0356736	0.0972579	0.713773	47	1
AC	Depressive disorder	Egger	-0.162913	0.156506	0.297906	47	0.977013
AC	Diabetes type 2	Egger	0.377819	0.28746	0.188734	47	0.76805
AC	Dyslipidemia	Egger	0.378504	0.218635	0.0834141	47	0.522954
AC	Hypertensive disease	Egger	0.465861	0.128785	0.000297644	47	0.0174411
AC	Hemorrhoids	Egger	-0.197344	0.167067	0.237513	47	0.863666
AC	Hernia abdominopelvic cavity	Egger	-0.231765	0.146946	0.114748	47	0.605856
AC	Iron deficiency anemias	Egger	0.313294	0.224073	0.16206	47	0.712935
AC	Irritable bowel syndrome	Egger	-0.208304	0.23669	0.378822	47	1
AC	Osteoarthritis	Egger	0.0468915	0.17074	0.783596	47	1
AC	Osteoporosis	Egger	-0.259196	0.252656	0.304946	47	0.989993
AC	Peripheral vascular disease	Egger	-0.172255	0.246021	0.483825	47	1
AC	Peptic ulcers	Egger	-0.140354	0.213663	0.511249	47	1
AC	Psychiatric disorder	Egger	-0.0200688	0.205817	0.922323	47	1
AC	Varicose veins of lower extremities	Egger	0.137594	0.23024	0.550098	47	1
AC	Disease count	Egger	0.106989	0.0790391	0.175855	47	0.741773
AC	Asthma	Median	-0.0315647	0.0796472	0.691879	47	1
AC	Allergic rhinitis	Median	-0.00419962	0.112249	0.970156	47	1
AC	Cardiovascular disease	Median	0.343513	0.0701502	9.74028e-07	47	8.15023e-05
AC	Cancer	Median	0.0676818	0.0767193	0.377669	47	1
AC	Depressive disorder	Median	-0.0931433	0.102021	0.361254	47	1
AC	Diabetes type 2	Median	0.146981	0.117832	0.212256	47	0.814802
AC	Dyslipidemia	Median	0.42428	0.0670557	2.49521e-10	47	1.76777e-06
AC	Hypertensive disease	Median	0.329923	0.0672936	9.45067e-07	47	7.93206e-05
AC	Hemorrhoids	Median	-0.00558326	0.117144	0.961986	47	1
AC	Hernia abdominopelvic cavity	Median	-0.116712	0.101405	0.249753	47	0.886974
AC	Iron deficiency anemias	Median	0.229824	0.181808	0.206192	47	0.802883
AC	Irritable bowel syndrome	Median	-0.125564	0.148775	0.398676	47	1
AC	Osteoarthritis	Median	0.0844241	0.0849684	0.32042	47	1
AC	Osteoporosis	Median	0.0604697	0.16616	0.715915	47	1
AC	Peripheral vascular disease	Median	0.021079	0.184845	0.909209	47	1
AC	Peptic ulcers	Median	-0.108697	0.165621	0.511631	47	1
AC	Psychiatric disorder	Median	-0.0238394	0.153507	0.876586	47	1
AC	Varicose veins of lower extremities	Median	0.172198	0.165184	0.297197	47	0.975703
AC	Disease count	Median	0.101644	0.0500188	0.0421413	47	0.380806
AC	Asthma	Mode	-0.0266904	0.0836034	0.749537	47	1
AC	Allergic rhinitis	Mode	-0.0112011	0.107937	0.917349	47	1
AC	Cardiovascular disease	Mode	0.341403	0.0742066	4.2106e-06	47	0.00031285
AC	Cancer	Mode	0.098664	0.0810582	0.223528	47	0.836753
AC	Depressive disorder	Mode	-0.141797	0.102966	0.168472	47	0.726438
AC	Diabetes type 2	Mode	0.115062	0.117976	0.329411	47	1
AC	Dyslipidemia	Mode	0.431515	0.0726868	2.90923e-09	47	1.76777e-06
AC	Hypertensive disease	Mode	0.312345	0.0681081	4.51791e-06	47	0.000334218
AC	Hemorrhoids	Mode	-0.017076	0.117271	0.884229	47	1
AC	Hernia abdominopelvic cavity	Mode	-0.110768	0.107804	0.304187	47	0.988596
AC	Iron deficiency anemias	Mode	0.179952	0.179853	0.317045	47	1
AC	Irritable bowel syndrome	Mode	-0.126108	0.144739	0.383601	47	1
AC	Osteoarthritis	Mode	0.122821	0.0829243	0.138575	47	0.661698
AC	Osteoporosis	Mode	0.0745218	0.18512	0.687272	47	1
AC	Peripheral vascular disease	Mode	-0.027275	0.187388	0.884274	47	1
AC	Peptic ulcers	Mode	-0.0259959	0.186721	0.889274	47	1
AC	Psychiatric disorder	Mode	-0.0203672	0.158894	0.898006	47	1
AC	Varicose veins of lower extremities	Mode	0.161776	0.168535	0.337105	47	1
AC	Disease count	Mode	0.104611	0.0539726	0.0525956	47	0.422463
AC	Asthma	Lasso	0.0867549	0.0629723	0.168306	47	0.72609
AC	Allergic rhinitis	Lasso	-0.0280706	0.0730144	0.700643	47	1
AC	Cardiovascular disease	Lasso	0.227353	0.0470333	1.33895e-06	47	0.000108657
AC	Cancer	Lasso	0.0126461	0.050558	0.802486	47	1
AC	Depressive disorder	Lasso	-0.00720138	0.0802018	0.928453	47	1
AC	Diabetes type 2	Lasso	0.181119	0.0945027	0.0552951	47	0.432428
AC	Dyslipidemia	Lasso	0.232586	0.0596235	9.58343e-05	47	0.00616702
AC	Hypertensive disease	Lasso	0.259993	0.0552214	2.49917e-06	47	0.0001925
AC	Hemorrhoids	Lasso	0.0195773	0.0731197	0.788897	47	1
AC	Hernia abdominopelvic cavity	Lasso	-0.0972765	0.0664265	0.143078	47	0.67177
AC	Iron deficiency anemias	Lasso	0.24639	0.110017	0.02512	47	0.297719
AC	Irritable bowel syndrome	Lasso	-0.147	0.13072	0.260784	47	0.907816
AC	Osteoarthritis	Lasso	0.101051	0.0654846	0.1228	47	0.625265
AC	Osteoporosis	Lasso	-0.148503	0.116617	0.20287	47	0.796316
AC	Peripheral vascular disease	Lasso	0.0885905	0.12344	0.472954	47	1
AC	Peptic ulcers	Lasso	0.226032	0.115001	0.0493601	47	0.410124
AC	Psychiatric disorder	Lasso	-0.0762109	0.11296	0.499883	47	1
AC	Varicose veins of lower extremities	Lasso	0.216731	0.11405	0.0573922	47	0.439978
AC	Disease count	Lasso	0.0982628	0.0384504	0.0106013	47	0.195077
AC	Asthma	RAPS	0.0367347	0.0737569	0.618448	47	1
AC	Allergic rhinitis	RAPS	-0.0695922	0.103842	0.502746	47	1
AC	Cardiovascular disease	RAPS	0.255109	0.0499728	3.30892e-07	47	3.13659e-05
AC	Cancer	RAPS	-0.00722501	0.0528716	0.891306	47	1
AC	Depressive disorder	RAPS	-0.0165035	0.0817091	0.839933	47	1
AC	Diabetes type 2	RAPS	0.232737	0.125205	0.0630502	47	0.459592
AC	Dyslipidemia	RAPS	0.357557	0.063565	1.85442e-08	47	2.86522e-06
AC	Hypertensive disease	RAPS	0.341341	0.0768822	9.00434e-06	47	0.00064163
AC	Hemorrhoids	RAPS	-0.00211238	0.0851945	0.980219	47	1
AC	Hernia abdominopelvic cavity	RAPS	-0.109536	0.0731294	0.134177	47	0.651731
AC	Iron deficiency anemias	RAPS	0.214747	0.120265	0.0741631	47	0.495389
AC	Irritable bowel syndrome	RAPS	-0.159896	0.119725	0.181703	47	0.753773
AC	Osteoarthritis	RAPS	0.119046	0.0863118	0.167817	47	0.725066
AC	Osteoporosis	RAPS	-0.148495	0.137673	0.280763	47	0.945226
AC	Peripheral vascular disease	RAPS	0.0105185	0.136312	0.938492	47	1
AC	Peptic ulcers	RAPS	0.11365	0.122113	0.352013	47	1
AC	Psychiatric disorder	RAPS	-0.0572462	0.115579	0.620389	47	1
AC	Varicose veins of lower extremities	RAPS	0.177144	0.127338	0.164185	47	0.717431
AC	Disease count	RAPS	0.10145	0.0396359	0.0104806	47	0.193957
AC	Asthma	Robust	0.102956	0.0811874	0.20475	47	0.800036
AC	Allergic rhinitis	Robust	-0.0730609	0.0801474	0.361989	47	1
AC	Cardiovascular disease	Robust	0.263233	0.0576167	4.90791e-06	47	0.000361259
AC	Cancer	Robust	-0.00403205	0.0625627	0.948613	47	1
AC	Depressive disorder	Robust	-0.00390723	0.0812238	0.961633	47	1
AC	Diabetes type 2	Robust	0.154316	0.131442	0.240384	47	0.869153
AC	Dyslipidemia	Robust	0.29968	0.0790751	0.000150757	47	0.00942007
AC	Hypertensive disease	Robust	0.264071	0.0791715	0.00085168	47	0.0417281
AC	Hemorrhoids	Robust	0.0103422	0.0733586	0.887884	47	1
AC	Hernia abdominopelvic cavity	Robust	-0.100982	0.0677124	0.135875	47	0.655594
AC	Iron deficiency anemias	Robust	0.212676	0.0911184	0.0195925	47	0.264041
AC	Irritable bowel syndrome	Robust	-0.141969	0.0990635	0.151826	47	0.690982
AC	Osteoarthritis	Robust	0.134596	0.0598844	0.0246018	47	0.29475
AC	Osteoporosis	Robust	-0.166097	0.166987	0.319897	47	1
AC	Peripheral vascular disease	Robust	0.0116044	0.116828	0.920877	47	1
AC	Peptic ulcers	Robust	0.198019	0.213591	0.353877	47	1
AC	Psychiatric disorder	Robust	-0.073209	0.10048	0.46625	47	1
AC	Varicose veins of lower extremities	Robust	0.193483	0.100615	0.0544785	47	0.429443
AC	Disease count	Robust	0.0864874	0.0383307	0.0240489	47	0.291543
AC	Asthma	PRESSO	0.116541	0.0673554	0.0907598	47	0.543674
AC	Allergic rhinitis	PRESSO	-0.0471936	0.0856943	0.584814	47	1
AC	Cardiovascular disease	PRESSO	0.280532	0.0475062	4.65098e-07	47	4.224e-05
AC	Cancer	PRESSO	0.0126461	0.050558	0.803625	47	1
AC	Depressive disorder	PRESSO	-0.00720138	0.0802018	0.928852	47	1
AC	Diabetes type 2	PRESSO	0.146449	0.124386	0.246006	47	0.879862
AC	Dyslipidemia	PRESSO	0.235498	0.0714741	0.00197754	47	0.0759036
AC	Hypertensive disease	PRESSO	0.264219	0.0689114	0.00039751	47	0.0224303
AC	Hemorrhoids	PRESSO	0.0158585	0.0784623	0.840757	47	1
AC	Hernia abdominopelvic cavity	PRESSO	-0.0972765	0.0664265	0.150187	47	0.687416
AC	Iron deficiency anemias	PRESSO	0.20662	0.121572	0.0959651	47	0.557821
AC	Irritable bowel syndrome	PRESSO	-0.0822581	0.117827	0.488772	47	1
AC	Osteoarthritis	PRESSO	0.136069	0.070063	0.0583997	47	0.443549
AC	Osteoporosis	PRESSO	-0.148503	0.116617	0.209557	47	0.809505
AC	Peripheral vascular disease	PRESSO	0.00984593	0.135863	0.942543	47	1
AC	Peptic ulcers	PRESSO	0.152968	0.121354	0.213842	47	0.817906
AC	Psychiatric disorder	PRESSO	-0.0762109	0.11296	0.503259	47	1
AC	Varicose veins of lower extremities	PRESSO	0.216731	0.11405	0.0638104	47	0.462149
AC	Disease count	PRESSO	0.0982628	0.0384504	0.0140505	47	0.224412
AC	Asthma	MRMix	0.33	0.0927244	0.000372364	47	0.0212052
AC	Allergic rhinitis	MRMix	-0.01	0.200772	0.960276	47	1
AC	Cardiovascular disease	MRMix	0.39	0.160865	0.0153337	47	0.234272
AC	Cancer	MRMix	0.21	0.0840552	0.0124771	47	0.211605
AC	Depressive disorder	MRMix	-0.26	0.122768	0.0341903	47	0.344965
AC	Diabetes type 2	MRMix	-0.5	0.246995	0.0429358	47	0.384167
AC	Dyslipidemia	MRMix	0.32	0.07252	1.02147e-05	47	0.000723575
AC	Hypertensive disease	MRMix	-0.11	0.128815	0.393139	47	1
AC	Hemorrhoids	MRMix	0.2	0.182079	0.272019	47	0.928905
AC	Hernia abdominopelvic cavity	MRMix	0.03	0.247862	0.903663	47	1
AC	Iron deficiency anemias	MRMix	-0.02	0.231885	0.931268	47	1
AC	Irritable bowel syndrome	MRMix	0.5	0.191815	0.00914256	47	0.181023
AC	Osteoarthritis	MRMix	0.18	0.118449	0.128601	47	0.63889
AC	Osteoporosis	MRMix	-0.23	0.189847	0.225704	47	0.840962
AC	Peripheral vascular disease	MRMix	0.38	0.441056	0.388925	47	1
AC	Peptic ulcers	MRMix	0.5	0.218194	0.0219323	47	0.27887
AC	Psychiatric disorder	MRMix	-0.23	0.189248	0.224238	47	0.838127
AC	Varicose veins of lower extremities	MRMix	0.49	0.228022	0.031641	47	0.332484
AC	Disease count	MRMix	0.1	0.325286	0.758522	47	1
AC	Asthma	Con-Mix	0.0594447	0.186224	0.578112	47	1
AC	Allergic rhinitis	Con-Mix	-0.0909853	0.0739796	0.200392	47	0.7914
AC	Cardiovascular disease	Con-Mix	0.340678	0.0586735	3.2544e-05	47	0.00219909
AC	Cancer	Con-Mix	0.100429	0.109694	0.278756	47	0.941486
AC	Depressive disorder	Con-Mix	-0.197194	0.112245	0.0719136	47	0.4884
AC	Diabetes type 2	Con-Mix	0.166436	0.109694	0.11614	47	0.609256
AC	Dyslipidemia	Con-Mix	0.444584	0.0739796	2.66784e-05	47	0.00181663
AC	Hypertensive disease	Con-Mix	0.0186607	0.119898	0.765551	47	1
AC	Hemorrhoids	Con-Mix	-0.0625127	0.117347	0.594154	47	1
AC	Hernia abdominopelvic cavity	Con-Mix	0.00384442	0.15051	1	47	1
AC	Iron deficiency anemias	Con-Mix	0.077383	0.165816	0.485732	47	1
AC	Irritable bowel syndrome	Con-Mix	-0.118968	0.140306	0.355268	47	1
AC	Osteoarthritis	Con-Mix	0.196193	0.112245	0.0126635	47	0.213168
AC	Osteoporosis	Con-Mix	-0.161553	0.30102	0.337125	47	1
AC	Peripheral vascular disease	Con-Mix	-0.0393565	0.181122	0.837068	47	1
AC	Peptic ulcers	Con-Mix	0.729268	0.165816	0.0103002	47	0.192271
AC	Psychiatric disorder	Con-Mix	-0.0436898	0.142857	0.773314	47	1
AC	Varicose veins of lower extremities	Con-Mix	0.389113	0.316327	0.253697	47	0.894442
AC	Disease count	Con-Mix	0.163382	0.0867347	0.131938	47	0.646602
The columns are: exposure, outcome, MR method used, causal estimate, standard error of the causal estimate, p-value, number of index SNPs, false discover rate.
