# Supplementary material for: Unravelling the complex causal effects of substance use behaviours on common diseases
Source: Commun Med (Lond). 2024 Mar 12;4:43. doi: 10.1038/s43856-024-00473-3 (PMC10933313; doi:10.1038/s43856-024-00473-3)
Supplement: Supplementary file 10 — Supplementary Data 7 [file 43856_2024_473_MOESM10_ESM.xlsx]

## Sheet: Supp Data 7 MAC_HAC
Supplementary Data 7 Causal estimates between moderate and heavy alcohol consumption and common diseases in UKBiobank
Exposure	Outcome	method	bxy	se	p	nr_SNP	local FDR
MAC	Asthma	GSMR2	-0.0946064	0.0407716	0.0203193	5	0.270871
MAC	Allergic rhinitis	GSMR2	-0.0291365	0.0563341	0.605011	5	0.92626
MAC	Cardiovascular disease	GSMR2	-0.106851	0.0458193	0.0197008	5	0.265957
MAC	Cancer	GSMR2	0.0178258	0.0380726	0.639638	5	0.92626
MAC	Depressive disorder	GSMR2	-0.0645964	0.050805	0.203566	5	0.840555
MAC	Diabetes type 2	GSMR2	-0.254942	0.074858	0.000660017	5	0.0499761
MAC	Dyslipidemia	GSMR2	-0.15005	0.0459664	0.00109719	5	0.0645575
MAC	Hypertensive disease	GSMR2	-0.162885	0.043098	0.000157196	5	0.0229787
MAC	Hemorrhoids	GSMR2	0.0137424	0.05777	0.811974	5	0.92626
MAC	Hernia abdominopelvic cavity	GSMR2	-0.0606125	0.0498053	0.223608	5	0.855768
MAC	Iron deficiency anemias	GSMR2	-0.337615	0.11941	0.00469342	5	0.126621
MAC	Irritable bowel syndrome	GSMR2	-0.0613114	0.0746672	0.411573	5	0.925482
MAC	Osteoarthritis	GSMR2	0.0130546	0.0423135	0.757687	5	0.92626
MAC	Osteoporosis	GSMR2	-0.106486	0.0855391	0.213178	5	0.848151
MAC	Peripheral vascular disease	GSMR2	-0.018733	0.0915424	0.837856	5	0.92626
MAC	Peptic ulcers	GSMR2	0.019273	0.0833317	0.817097	5	0.92626
MAC	Psychiatric disorder	GSMR2	-0.0501524	0.0754381	0.506169	5	0.92626
MAC	Varicose veins of lower extremities	GSMR2	-0.0496864	0.0821341	0.545217	5	0.92626
MAC	Disease count	GSMR2	-0.0703332	0.0314744	0.0254425	5	0.310308
MAC	Asthma	IVW	-0.0945431	0.0401244	0.0184604	5	0.255991
MAC	Allergic rhinitis	IVW	-0.0291401	0.0903861	0.747153	5	0.92626
MAC	Cardiovascular disease	IVW	0.0261717	0.104819	0.802831	5	0.92626
MAC	Cancer	IVW	0.0178262	0.0380564	0.639487	5	0.92626
MAC	Depressive disorder	IVW	-0.0646337	0.0505804	0.201305	5	0.838678
MAC	Diabetes type 2	IVW	-0.100805	0.104145	0.33308	5	0.909777
MAC	Dyslipidemia	IVW	0.0247091	0.120336	0.837311	5	0.92626
MAC	Hypertensive disease	IVW	0.00673435	0.121557	0.955819	5	0.92626
MAC	Hemorrhoids	IVW	0.0136767	0.057457	0.811854	5	0.92626
MAC	Hernia abdominopelvic cavity	IVW	-0.0605127	0.0494461	0.221023	5	0.853936
MAC	Iron deficiency anemias	IVW	-0.141047	0.147847	0.340081	5	0.911945
MAC	Irritable bowel syndrome	IVW	-0.0612372	0.0824029	0.457395	5	0.92626
MAC	Osteoarthritis	IVW	0.0130469	0.0491803	0.790788	5	0.92626
MAC	Osteoporosis	IVW	-0.10685	0.0844333	0.205695	5	0.842289
MAC	Peripheral vascular disease	IVW	-0.0186717	0.0912164	0.837809	5	0.92626
MAC	Peptic ulcers	IVW	0.0193988	0.0887625	0.827003	5	0.92626
MAC	Psychiatric disorder	IVW	-0.05015	0.075431	0.506149	5	0.92626
MAC	Varicose veins of lower extremities	IVW	-0.0500086	0.0839151	0.551213	5	0.92626
MAC	Disease count	IVW	-0.00879985	0.0427595	0.836948	5	0.92626
MAC	Asthma	Egger	0.00391747	0.083785	0.962708	5	0.92626
MAC	Allergic rhinitis	Egger	0.00870453	0.216857	0.967982	5	0.92626
MAC	Cardiovascular disease	Egger	0.334028	0.159113	0.0357888	5	0.383846
MAC	Cancer	Egger	0.0653928	0.0797961	0.412502	5	0.925552
MAC	Depressive disorder	Egger	-0.0695867	0.105251	0.508517	5	0.92626
MAC	Diabetes type 2	Egger	0.267467	0.120315	0.0262122	5	0.316051
MAC	Dyslipidemia	Egger	0.442294	0.114139	0.000106604	5	0.0186277
MAC	Hypertensive disease	Egger	0.405238	0.144522	0.00504733	5	0.130959
MAC	Hemorrhoids	Egger	-0.012775	0.120069	0.915267	5	0.92626
MAC	Hernia abdominopelvic cavity	Egger	-0.0877456	0.102766	0.393196	5	0.923539
MAC	Iron deficiency anemias	Egger	0.360078	0.192546	0.0614716	5	0.53367
MAC	Irritable bowel syndrome	Egger	-0.0915982	0.196396	0.640932	5	0.92626
MAC	Osteoarthritis	Egger	0.0742996	0.112173	0.507738	5	0.92626
MAC	Osteoporosis	Egger	0.121452	0.177392	0.493562	5	0.92626
MAC	Peripheral vascular disease	Egger	0.0556665	0.190962	0.770664	5	0.92626
MAC	Peptic ulcers	Egger	-0.115011	0.193517	0.552297	5	0.92626
MAC	Psychiatric disorder	Egger	0.0208644	0.157579	0.894664	5	0.92626
MAC	Varicose veins of lower extremities	Egger	0.206239	0.171178	0.228271	5	0.858987
MAC	Disease count	Egger	0.140195	0.0529119	0.00805889	5	0.163856
MAC	Asthma	Median	-0.0627788	0.0508356	0.216853	5	0.850904
MAC	Allergic rhinitis	Median	-0.0161595	0.0740628	0.827283	5	0.92626
MAC	Cardiovascular disease	Median	0.0782044	0.0685815	0.254156	5	0.875064
MAC	Cancer	Median	0.0281498	0.0456727	0.537672	5	0.92626
MAC	Depressive disorder	Median	-0.0698213	0.0597128	0.242288	5	0.868044
MAC	Diabetes type 2	Median	-0.175096	0.0908699	0.0539931	5	0.494756
MAC	Dyslipidemia	Median	-0.0575974	0.0622129	0.354544	5	0.915959
MAC	Hypertensive disease	Median	-0.0568539	0.0600949	0.344114	5	0.913127
MAC	Hemorrhoids	Median	0.0365421	0.0697171	0.600176	5	0.92626
MAC	Hernia abdominopelvic cavity	Median	-0.0650868	0.0587086	0.267585	5	0.882373
MAC	Iron deficiency anemias	Median	-0.152885	0.134272	0.254859	5	0.875462
MAC	Irritable bowel syndrome	Median	-0.0509152	0.0959004	0.595476	5	0.92626
MAC	Osteoarthritis	Median	0.062263	0.0529263	0.239431	5	0.866268
MAC	Osteoporosis	Median	-0.0574124	0.109088	0.598684	5	0.92626
MAC	Peripheral vascular disease	Median	-0.0367483	0.110525	0.73952	5	0.92626
MAC	Peptic ulcers	Median	-0.0269048	0.105926	0.799499	5	0.92626
MAC	Psychiatric disorder	Median	-0.00982152	0.0892168	0.912341	5	0.92626
MAC	Varicose veins of lower extremities	Median	-0.0102911	0.105988	0.922649	5	0.92626
MAC	Disease count	Median	-0.0376226	0.0385463	0.329046	5	0.908461
MAC	Asthma	Mode	-0.0548978	0.0574232	0.339061	5	0.911638
MAC	Allergic rhinitis	Mode	-0.0116237	0.0873603	0.89415	5	0.92626
MAC	Cardiovascular disease	Mode	0.173674	0.0730483	0.0174295	5	0.24759
MAC	Cancer	Mode	0.0373319	0.0553001	0.499626	5	0.92626
MAC	Depressive disorder	Mode	-0.0710942	0.0710346	0.316904	5	0.90421
MAC	Diabetes type 2	Mode	-0.233606	0.225183	0.299546	5	0.897371
MAC	Dyslipidemia	Mode	-0.166755	0.0638098	0.00896686	5	0.172856
MAC	Hypertensive disease	Mode	-0.0805372	0.0820126	0.326095	5	0.907468
MAC	Hemorrhoids	Mode	0.0430945	0.0845809	0.610397	5	0.92626
MAC	Hernia abdominopelvic cavity	Mode	-0.0823271	0.0709253	0.245741	5	0.870144
MAC	Iron deficiency anemias	Mode	-0.0920615	0.200705	0.646457	5	0.92626
MAC	Irritable bowel syndrome	Mode	-0.0633214	0.120392	0.598916	5	0.92626
MAC	Osteoarthritis	Mode	0.067901	0.060256	0.259796	5	0.878211
MAC	Osteoporosis	Mode	0.00487362	0.13008	0.970113	5	0.92626
MAC	Peripheral vascular disease	Mode	-0.0398035	0.135361	0.768716	5	0.92626
MAC	Peptic ulcers	Mode	-0.0633413	0.127643	0.619725	5	0.92626
MAC	Psychiatric disorder	Mode	-0.00311241	0.104503	0.97624	5	0.92626
MAC	Varicose veins of lower extremities	Mode	0.103095	0.13997	0.461397	5	0.92626
MAC	Disease count	Mode	-0.0477146	0.0909191	0.59972	5	0.92626
MAC	Asthma	Lasso	-0.0945431	0.0401244	0.0184604	5	0.255991
MAC	Allergic rhinitis	Lasso	-0.0291401	0.0903861	0.747153	5	0.92626
MAC	Cardiovascular disease	Lasso	-0.107206	0.0868779	0.217211	5	0.851168
MAC	Cancer	Lasso	0.0178262	0.0380564	0.639487	5	0.92626
MAC	Depressive disorder	Lasso	-0.0646337	0.0505804	0.201305	5	0.838678
MAC	Diabetes type 2	Lasso	-0.100805	0.104145	0.33308	5	0.909777
MAC	Dyslipidemia	Lasso	-0.151727	0.0520628	0.00356472	5	0.111642
MAC	Hypertensive disease	Lasso	-0.16312	0.0750802	0.0298097	5	0.342301
MAC	Hemorrhoids	Lasso	0.0136767	0.057457	0.811854	5	0.92626
MAC	Hernia abdominopelvic cavity	Lasso	-0.0605127	0.0494461	0.221023	5	0.853936
MAC	Iron deficiency anemias	Lasso	-0.141047	0.147847	0.340081	5	0.911945
MAC	Irritable bowel syndrome	Lasso	-0.0612372	0.0824029	0.457395	5	0.92626
MAC	Osteoarthritis	Lasso	0.0130469	0.0491803	0.790788	5	0.92626
MAC	Osteoporosis	Lasso	-0.10685	0.0844333	0.205695	5	0.842289
MAC	Peripheral vascular disease	Lasso	-0.0186717	0.0912164	0.837809	5	0.92626
MAC	Peptic ulcers	Lasso	0.0193988	0.0887625	0.827003	5	0.92626
MAC	Psychiatric disorder	Lasso	-0.05015	0.075431	0.506149	5	0.92626
MAC	Varicose veins of lower extremities	Lasso	-0.0500086	0.0839151	0.551213	5	0.92626
MAC	Disease count	Lasso	-0.00879985	0.0427595	0.836948	5	0.92626
MAC	Asthma	RAPS	-0.0960587	0.0430271	0.0255809	5	0.311344
MAC	Allergic rhinitis	RAPS	-0.0140191	0.0755609	0.85281	5	0.92626
MAC	Cardiovascular disease	RAPS	0.171461	0.0827414	0.0382422	5	0.400153
MAC	Cancer	RAPS	0.0179165	0.0404531	0.657841	5	0.92626
MAC	Depressive disorder	RAPS	-0.0647823	0.0539652	0.229966	5	0.86013
MAC	Diabetes type 2	RAPS	0.0398303	0.104443	0.702937	5	0.92626
MAC	Dyslipidemia	RAPS	0.230504	0.0979281	0.018582	5	0.256974
MAC	Hypertensive disease	RAPS	0.20317	0.0948337	0.0321629	5	0.358958
MAC	Hemorrhoids	RAPS	0.0138692	0.0607579	0.819436	5	0.92626
MAC	Hernia abdominopelvic cavity	RAPS	-0.0608685	0.052758	0.248611	5	0.871853
MAC	Iron deficiency anemias	RAPS	0.000474222	0.150072	0.997479	5	0.92626
MAC	Irritable bowel syndrome	RAPS	-0.0657846	0.0856176	0.442277	5	0.92626
MAC	Osteoarthritis	RAPS	0.0268816	0.0461374	0.560133	5	0.92626
MAC	Osteoporosis	RAPS	-0.107511	0.0892715	0.22847	5	0.859122
MAC	Peripheral vascular disease	RAPS	-0.0188779	0.096604	0.845067	5	0.92626
MAC	Peptic ulcers	RAPS	0.0124767	0.0911438	0.891117	5	0.92626
MAC	Psychiatric disorder	RAPS	-0.0504332	0.0802352	0.529632	5	0.92626
MAC	Varicose veins of lower extremities	RAPS	-0.0442702	0.0887039	0.617724	5	0.92626
MAC	Disease count	RAPS	0.0468099	0.0441065	0.288556	5	0.892575
MAC	Asthma	Robust	-0.0937969	0.0372304	0.0117567	5	0.198961
MAC	Allergic rhinitis	Robust	-0.0253589	0.0810501	0.754372	5	0.92626
MAC	Cardiovascular disease	Robust	0.0236821	0.125044	0.849787	5	0.92626
MAC	Cancer	Robust	0.0190361	0.0392844	0.627981	5	0.92626
MAC	Depressive disorder	Robust	-0.0646611	0.0289781	0.025656	5	0.311906
MAC	Diabetes type 2	Robust	-0.231299	0.168899	0.170858	5	0.809198
MAC	Dyslipidemia	Robust	-0.0964691	0.333011	0.772055	5	0.92626
MAC	Hypertensive disease	Robust	-0.0163467	0.21003	0.937963	5	0.92626
MAC	Hemorrhoids	Robust	0.0186897	0.0512972	0.715603	5	0.92626
MAC	Hernia abdominopelvic cavity	Robust	-0.0611674	0.0316205	0.0530612	5	0.489641
MAC	Iron deficiency anemias	Robust	-0.153661	0.175562	0.381437	5	0.921727
MAC	Irritable bowel syndrome	Robust	-0.0601358	0.0734096	0.412683	5	0.925565
MAC	Osteoarthritis	Robust	0.0431541	0.121701	0.722897	5	0.92626
MAC	Osteoporosis	Robust	-0.105138	0.0899102	0.242256	5	0.868024
MAC	Peripheral vascular disease	Robust	-0.0216482	0.0616225	0.72536	5	0.92626
MAC	Peptic ulcers	Robust	0.0154989	0.0845093	0.854485	5	0.92626
MAC	Psychiatric disorder	Robust	-0.0459155	0.0709482	0.517522	5	0.92626
MAC	Varicose veins of lower extremities	Robust	-0.05397	0.107272	0.614884	5	0.92626
MAC	Disease count	Robust	-0.0417604	0.124879	0.738073	5	0.92626
MAC	Asthma	PRESSO	-0.0945431	0.0389208	0.0720499	5	0.582471
MAC	Allergic rhinitis	PRESSO	-0.0291401	0.0903861	0.7633	5	0.92626
MAC	Cardiovascular disease	PRESSO	0.0788649	0.0126336	0.101123	5	0.684111
MAC	Cancer	PRESSO	0.0178262	0.0184614	0.388927	5	0.922932
MAC	Depressive disorder	PRESSO	-0.0646337	0.0197481	0.0307051	5	0.348686
MAC	Diabetes type 2	PRESSO	-0.255517	0.0434184	0.00979125	5	0.180786
MAC	Dyslipidemia	PRESSO	-0.0515577	0.0637468	0.567049	5	0.92626
MAC	Hypertensive disease	PRESSO	-0.079504	0.0241097	0.0809517	5	0.618282
MAC	Hemorrhoids	PRESSO	0.0136767	0.0463091	0.782433	5	0.92626
MAC	Hernia abdominopelvic cavity	PRESSO	-0.0605127	0.0248525	0.0716035	5	0.580553
MAC	Iron deficiency anemias	PRESSO	-0.141047	0.147847	0.394104	5	0.92366
MAC	Irritable bowel syndrome	PRESSO	-0.0612372	0.0824029	0.498671	5	0.92626
MAC	Osteoarthritis	PRESSO	0.0130469	0.0491803	0.803899	5	0.92626
MAC	Osteoporosis	PRESSO	-0.10685	0.0805116	0.255149	5	0.875627
MAC	Peripheral vascular disease	PRESSO	-0.0186717	0.0678877	0.796909	5	0.92626
MAC	Peptic ulcers	PRESSO	0.0193988	0.0887625	0.837701	5	0.92626
MAC	Psychiatric disorder	PRESSO	-0.05015	0.0466143	0.342558	5	0.912677
MAC	Varicose veins of lower extremities	PRESSO	-0.0500086	0.0839151	0.583298	5	0.92626
MAC	Disease count	PRESSO	-0.0703827	0.0200666	0.0392696	5	0.406856
MAC	Asthma	MRMix	-0.165	0.0830134	0.0468526	5	0.454023
MAC	Allergic rhinitis	MRMix	-0.17	0.0928527	0.067122	5	0.560618
MAC	Cardiovascular disease	MRMix	-0.12	0.114724	0.295568	5	0.895677
MAC	Cancer	MRMix	-0.0252632	0.0548243	0.64494	5	0.92626
MAC	Depressive disorder	MRMix	-0.0788462	0.0705038	0.263428	5	0.880178
MAC	Diabetes type 2	MRMix	-0.285	0.101525	0.0049975	5	0.130357
MAC	Dyslipidemia	MRMix	-0.16	0.0725383	0.0274029	5	0.324846
MAC	Hypertensive disease	MRMix	-0.19	0.0572849	0.000910697	5	0.0588761
MAC	Hemorrhoids	MRMix	-0.00789474	0.0692384	0.90922	5	0.92626
MAC	Hernia abdominopelvic cavity	MRMix	-0.022	0.0828149	0.790507	5	0.92626
MAC	Iron deficiency anemias	MRMix	-0.298537	0.189919	0.11597	5	0.721505
MAC	Irritable bowel syndrome	MRMix	0.02	0.186727	0.914703	5	0.92626
MAC	Osteoarthritis	MRMix	-0.045	0.0989754	0.649355	5	0.92626
MAC	Osteoporosis	MRMix	-0.265	0.177028	0.134409	5	0.758156
MAC	Peripheral vascular disease	MRMix	-0.0214286	0.146647	0.883824	5	0.92626
MAC	Peptic ulcers	MRMix	0.155	0.487125	0.750338	5	0.92626
MAC	Psychiatric disorder	MRMix	-0.0939474	1.62768	0.953973	5	0.92626
MAC	Varicose veins of lower extremities	MRMix	-0.185	0.117982	0.116871	5	0.723527
MAC	Disease count	MRMix	-0.08	0.0362286	0.0272305	5	0.323579
MAC	Asthma	Con-Mix	-0.09	0.0892857	0.100613	5	0.682677
MAC	Allergic rhinitis	Con-Mix	-0.02	0.214286	0.807233	5	0.92626
MAC	Cardiovascular disease	Con-Mix	-0.23	0.0561224	0.0825682	5	0.624307
MAC	Cancer	Con-Mix	0.03	1.02041	0.568735	5	0.92626
MAC	Depressive disorder	Con-Mix	-0.07	1.02041	0.198283	5	0.836112
MAC	Diabetes type 2	Con-Mix	-0.26	0.0790816	0.00924398	5	0.175545
MAC	Dyslipidemia	Con-Mix	-0.18	0.0561224	0.036037	5	0.385514
MAC	Hypertensive disease	Con-Mix	-0.08	0.0484694	0.112804	5	0.714195
MAC	Hemorrhoids	Con-Mix	0.05	0.160714	0.49625	5	0.92626
MAC	Hernia abdominopelvic cavity	Con-Mix	-0.06	1.02041	0.22104	5	0.853948
MAC	Iron deficiency anemias	Con-Mix	-0.33	0.153061	0.0537923	5	0.493659
MAC	Irritable bowel syndrome	Con-Mix	-0.17	0.227041	0.621773	5	0.92626
MAC	Osteoarthritis	Con-Mix	0.06	0.0484694	0.220352	5	0.853454
MAC	Osteoporosis	Con-Mix	-0.27	0.22449	0.334084	5	0.910097
MAC	Peripheral vascular disease	Con-Mix	-0.07	1.02041	0.796992	5	0.92626
MAC	Peptic ulcers	Con-Mix	-0.11	0.270408	0.629986	5	0.92626
MAC	Psychiatric disorder	Con-Mix	-0.05	0.188776	0.511716	5	0.92626
MAC	Varicose veins of lower extremities	Con-Mix	-0.23	0.206633	0.234617	5	0.863197
MAC	Disease count	Con-Mix	-0.07	0.0382653	0.0762957	5	0.600122
HAC	Asthma	GSMR2	0.0204859	0.0206754	0.321766	11	1
HAC	Allergic rhinitis	GSMR2	-0.0169163	0.0294956	0.566293	11	1
HAC	Cardiovascular disease	GSMR2	-0.00053095	0.0277511	0.984735	11	1
HAC	Cancer	GSMR2	0.0463614	0.0201209	0.0212149	11	0.589081
HAC	Depressive disorder	GSMR2	-0.0154777	0.0267265	0.562513	11	1
HAC	Diabetes type 2	GSMR2	-0.152631	0.0453949	0.000772973	11	0.0865058
HAC	Dyslipidemia	GSMR2	0.0390771	0.0287191	0.173619	11	1
HAC	Hypertensive disease	GSMR2	0.0701783	0.027328	0.0102288	11	0.405329
HAC	Hemorrhoids	GSMR2	-0.0413294	0.0303153	0.172783	11	1
HAC	Hernia abdominopelvic cavity	GSMR2	-0.0609118	0.0260662	0.0194491	11	0.564984
HAC	Iron deficiency anemias	GSMR2	-0.0236141	0.0466469	0.612695	11	1
HAC	Irritable bowel syndrome	GSMR2	-0.0457328	0.0379952	0.228726	11	1
HAC	Osteoarthritis	GSMR2	0.0352754	0.0215546	0.101722	11	0.948441
HAC	Osteoporosis	GSMR2	-0.0521557	0.0432456	0.227804	11	1
HAC	Peripheral vascular disease	GSMR2	0.032601	0.046665	0.48479	11	1
HAC	Peptic ulcers	GSMR2	-0.0474545	0.0426217	0.265541	11	1
HAC	Psychiatric disorder	GSMR2	-0.0261945	0.0385768	0.497124	11	1
HAC	Varicose veins of lower extremities	GSMR2	-0.0136784	0.0427407	0.748943	11	1
HAC	Disease count	GSMR2	0.0244427	0.0127874	0.0559441	11	0.846849
HAC	Asthma	IVW	0.0205288	0.0282109	0.466803	11	1
HAC	Allergic rhinitis	IVW	0.00519635	0.0452342	0.908543	11	1
HAC	Cardiovascular disease	IVW	0.0256306	0.0415603	0.537427	11	1
HAC	Cancer	IVW	0.0261939	0.0338437	0.43895	11	1
HAC	Depressive disorder	IVW	0.00696533	0.042292	0.869183	11	1
HAC	Diabetes type 2	IVW	0.0328847	0.0911954	0.718401	11	1
HAC	Dyslipidemia	IVW	-0.000599668	0.0963784	0.995036	11	1
HAC	Hypertensive disease	IVW	0.0773567	0.0487824	0.112796	11	0.960985
HAC	Hemorrhoids	IVW	-0.0197665	0.0514909	0.701065	11	1
HAC	Hernia abdominopelvic cavity	IVW	-0.0401102	0.0365056	0.271881	11	1
HAC	Iron deficiency anemias	IVW	-0.0236918	0.0653555	0.716973	11	1
HAC	Irritable bowel syndrome	IVW	-0.0457326	0.0457728	0.317736	11	1
HAC	Osteoarthritis	IVW	0.0352762	0.0295263	0.232188	11	1
HAC	Osteoporosis	IVW	-0.0521513	0.0524453	0.32003	11	1
HAC	Peripheral vascular disease	IVW	0.0326049	0.0466209	0.484326	11	1
HAC	Peptic ulcers	IVW	-0.0474671	0.0624267	0.447036	11	1
HAC	Psychiatric disorder	IVW	-0.0261917	0.0464092	0.572506	11	1
HAC	Varicose veins of lower extremities	IVW	-0.059136	0.0807062	0.463722	11	1
HAC	Disease count	IVW	0.0244296	0.0184824	0.186242	11	1
HAC	Asthma	Egger	-0.021048	0.0450739	0.640524	11	1
HAC	Allergic rhinitis	Egger	0.00226301	0.0776799	0.976759	11	1
HAC	Cardiovascular disease	Egger	0.139435	0.0542725	0.0101943	11	0.404597
HAC	Cancer	Egger	0.0241372	0.0582761	0.678737	11	1
HAC	Depressive disorder	Egger	-0.042409	0.0692587	0.540321	11	1
HAC	Diabetes type 2	Egger	0.0895091	0.156379	0.567062	11	1
HAC	Dyslipidemia	Egger	0.198497	0.146097	0.17425	11	1
HAC	Hypertensive disease	Egger	0.152775	0.0788194	0.0525877	11	0.833082
HAC	Hemorrhoids	Egger	-0.00743685	0.0882281	0.932825	11	1
HAC	Hernia abdominopelvic cavity	Egger	-0.0477543	0.0622394	0.442922	11	1
HAC	Iron deficiency anemias	Egger	0.116438	0.0973757	0.231791	11	1
HAC	Irritable bowel syndrome	Egger	-0.038279	0.0780158	0.623669	11	1
HAC	Osteoarthritis	Egger	0.0358973	0.0508746	0.480434	11	1
HAC	Osteoporosis	Egger	0.041145	0.0813517	0.61302	11	1
HAC	Peripheral vascular disease	Egger	0.0230167	0.0760513	0.762159	11	1
HAC	Peptic ulcers	Egger	-0.044697	0.106514	0.674751	11	1
HAC	Psychiatric disorder	Egger	-0.00636341	0.0791694	0.935937	11	1
HAC	Varicose veins of lower extremities	Egger	0.0880278	0.125394	0.482672	11	1
HAC	Disease count	Egger	0.0546389	0.0298441	0.0671288	11	0.883847
HAC	Asthma	Median	0.00193118	0.0271721	0.94334	11	1
HAC	Allergic rhinitis	Median	0.000877933	0.0374197	0.981282	11	1
HAC	Cardiovascular disease	Median	0.115418	0.0286659	5.6659e-05	11	0.00779439
HAC	Cancer	Median	0.0272162	0.025422	0.284361	11	1
HAC	Depressive disorder	Median	-0.0304302	0.034035	0.371276	11	1
HAC	Diabetes type 2	Median	0.0364887	0.0406561	0.369454	11	1
HAC	Dyslipidemia	Median	0.140156	0.0285798	9.38873e-07	11	0.000284323
HAC	Hypertensive disease	Median	0.109259	0.0247096	9.79194e-06	11	0.00180289
HAC	Hemorrhoids	Median	-0.000437365	0.0387584	0.990997	11	1
HAC	Hernia abdominopelvic cavity	Median	-0.0354642	0.0328768	0.280721	11	1
HAC	Iron deficiency anemias	Median	0.0250648	0.0610879	0.681581	11	1
HAC	Irritable bowel syndrome	Median	-0.0411016	0.0493077	0.404522	11	1
HAC	Osteoarthritis	Median	0.0289698	0.028077	0.302167	11	1
HAC	Osteoporosis	Median	0.0145948	0.0559326	0.794142	11	1
HAC	Peripheral vascular disease	Median	0.0217458	0.0597233	0.715777	11	1
HAC	Peptic ulcers	Median	-0.0483546	0.0550584	0.379812	11	1
HAC	Psychiatric disorder	Median	-0.00584092	0.0502097	0.907391	11	1
HAC	Varicose veins of lower extremities	Median	-0.0102609	0.0572202	0.857685	11	1
HAC	Disease count	Median	0.0451165	0.0169694	0.0078445	11	0.351471
HAC	Asthma	Mode	-0.00770483	0.0287804	0.788922	11	1
HAC	Allergic rhinitis	Mode	-0.00312015	0.039749	0.937433	11	1
HAC	Cardiovascular disease	Mode	0.0997062	0.025298	8.10544e-05	11	0.0108019
HAC	Cancer	Mode	0.0252725	0.0269213	0.347856	11	1
HAC	Depressive disorder	Mode	-0.0482833	0.0360977	0.181035	11	1
HAC	Diabetes type 2	Mode	0.0616343	0.0410055	0.13282	11	0.979155
HAC	Dyslipidemia	Mode	0.129398	0.0240036	7.01536e-08	11	3.96159e-05
HAC	Hypertensive disease	Mode	0.117674	0.0238349	7.93189e-07	11	0.000248721
HAC	Hemorrhoids	Mode	0.0136989	0.0428006	0.748921	11	1
HAC	Hernia abdominopelvic cavity	Mode	-0.028976	0.0352317	0.410825	11	1
HAC	Iron deficiency anemias	Mode	0.0641198	0.066561	0.335386	11	1
HAC	Irritable bowel syndrome	Mode	-0.0237296	0.0528286	0.653301	11	1
HAC	Osteoarthritis	Mode	0.031968	0.0307425	0.298402	11	1
HAC	Osteoporosis	Mode	0.0284667	0.0589357	0.629087	11	1
HAC	Peripheral vascular disease	Mode	0.0286751	0.0655963	0.662006	11	1
HAC	Peptic ulcers	Mode	-0.0565506	0.0600205	0.346097	11	1
HAC	Psychiatric disorder	Mode	-0.0111272	0.0554787	0.841038	11	1
HAC	Varicose veins of lower extremities	Mode	0.0274222	0.0576401	0.634253	11	1
HAC	Disease count	Mode	0.0484072	0.0183829	0.00845674	11	0.365976
HAC	Asthma	Lasso	0.0205288	0.0282109	0.466803	11	1
HAC	Allergic rhinitis	Lasso	-0.0169127	0.0354567	0.633365	11	1
HAC	Cardiovascular disease	Lasso	-0.000529261	0.0400606	0.989459	11	1
HAC	Cancer	Lasso	0.04637	0.0240813	0.0541589	11	0.839706
HAC	Depressive disorder	Lasso	-0.0154713	0.0341574	0.650591	11	1
HAC	Diabetes type 2	Lasso	0.008478	0.0497182	0.8646	11	1
HAC	Dyslipidemia	Lasso	-0.0124587	0.0466955	0.789617	11	1
HAC	Hypertensive disease	Lasso	0.12116	0.0311252	9.91464e-05	11	0.013036
HAC	Hemorrhoids	Lasso	-0.0204977	0.0418881	0.624598	11	1
HAC	Hernia abdominopelvic cavity	Lasso	-0.0609098	0.0270651	0.0244176	11	0.6287
HAC	Iron deficiency anemias	Lasso	-0.0236918	0.0653555	0.716973	11	1
HAC	Irritable bowel syndrome	Lasso	-0.0457326	0.0457728	0.317736	11	1
HAC	Osteoarthritis	Lasso	0.0352762	0.0295263	0.232188	11	1
HAC	Osteoporosis	Lasso	-0.0521513	0.0524453	0.32003	11	1
HAC	Peripheral vascular disease	Lasso	0.0326049	0.0466209	0.484326	11	1
HAC	Peptic ulcers	Lasso	-0.0474671	0.0624267	0.447036	11	1
HAC	Psychiatric disorder	Lasso	-0.0261917	0.0464092	0.572506	11	1
HAC	Varicose veins of lower extremities	Lasso	-0.0137408	0.0547685	0.8019	11	1
HAC	Disease count	Lasso	0.0244296	0.0184824	0.186242	11	1
HAC	Asthma	RAPS	0.0122428	0.0248362	0.622054	11	1
HAC	Allergic rhinitis	RAPS	0.00172263	0.0347679	0.960484	11	1
HAC	Cardiovascular disease	RAPS	0.0806787	0.0303149	0.00778267	11	0.349977
HAC	Cancer	RAPS	0.0303496	0.0239009	0.204152	11	1
HAC	Depressive disorder	RAPS	-0.015325	0.0333187	0.645551	11	1
HAC	Diabetes type 2	RAPS	0.051765	0.0474526	0.275327	11	1
HAC	Dyslipidemia	RAPS	0.118431	0.0366312	0.00122475	11	0.121368
HAC	Hypertensive disease	RAPS	0.11781	0.0277061	2.11745e-05	11	0.00335121
HAC	Hemorrhoids	RAPS	-0.0133741	0.0422985	0.751862	11	1
HAC	Hernia abdominopelvic cavity	RAPS	-0.0471154	0.0309596	0.128051	11	0.975212
HAC	Iron deficiency anemias	RAPS	0.01299	0.0577445	0.822013	11	1
HAC	Irritable bowel syndrome	RAPS	-0.0431341	0.0437477	0.324146	11	1
HAC	Osteoarthritis	RAPS	0.0368604	0.026394	0.162551	11	1
HAC	Osteoporosis	RAPS	-0.0348846	0.0491729	0.478059	11	1
HAC	Peripheral vascular disease	RAPS	0.0387593	0.0487757	0.426821	11	1
HAC	Peptic ulcers	RAPS	-0.0466281	0.0521562	0.371318	11	1
HAC	Psychiatric disorder	RAPS	-0.0172232	0.0434417	0.691761	11	1
HAC	Varicose veins of lower extremities	RAPS	-0.000805354	0.0571003	0.988747	11	1
HAC	Disease count	RAPS	0.0329166	0.0159699	0.0392876	11	0.761066
HAC	Asthma	Robust	0.020586	0.0272534	0.450037	11	1
HAC	Allergic rhinitis	Robust	-0.000411151	0.0275541	0.988095	11	1
HAC	Cardiovascular disease	Robust	0.0260232	0.059466	0.661666	11	1
HAC	Cancer	Robust	0.0349302	0.0175294	0.0462979	11	0.802966
HAC	Depressive disorder	Robust	-0.00654229	0.0436446	0.880844	11	1
HAC	Diabetes type 2	Robust	0.00557279	0.0593082	0.925138	11	1
HAC	Dyslipidemia	Robust	0.0656491	0.0547152	0.230204	11	1
HAC	Hypertensive disease	Robust	0.0874201	0.0445436	0.0496958	11	0.819993
HAC	Hemorrhoids	Robust	-0.0174749	0.0391661	0.655471	11	1
HAC	Hernia abdominopelvic cavity	Robust	-0.0462345	0.0216928	0.0330625	11	0.714253
HAC	Iron deficiency anemias	Robust	-0.0134101	0.0777309	0.86303	11	1
HAC	Irritable bowel syndrome	Robust	-0.0428156	0.0333423	0.199099	11	1
HAC	Osteoarthritis	Robust	0.0364644	0.0217034	0.0929339	11	0.936512
HAC	Osteoporosis	Robust	-0.0387201	0.0652298	0.552783	11	1
HAC	Peripheral vascular disease	Robust	0.0372734	0.0395627	0.346123	11	1
HAC	Peptic ulcers	Robust	-0.0478276	0.0434263	0.270744	11	1
HAC	Psychiatric disorder	Robust	-0.0219182	0.0343263	0.523132	11	1
HAC	Varicose veins of lower extremities	Robust	-0.0343602	0.0574728	0.549939	11	1
HAC	Disease count	Robust	0.0259341	0.0174391	0.136982	11	0.982449
HAC	Asthma	PRESSO	0.0205288	0.0282109	0.483493	11	1
HAC	Allergic rhinitis	PRESSO	-0.0169127	0.0354567	0.644735	11	1
HAC	Cardiovascular disease	PRESSO	0.025923	0.0316959	0.44469	11	1
HAC	Cancer	PRESSO	0.0320986	0.0171733	0.098544	11	0.944362
HAC	Depressive disorder	PRESSO	-0.0154713	0.0341574	0.661313	11	1
HAC	Diabetes type 2	PRESSO	0.008478	0.0497182	0.868834	11	1
HAC	Dyslipidemia	PRESSO	0.0114464	0.0452117	0.807408	11	1
HAC	Hypertensive disease	PRESSO	0.105528	0.0247638	0.00374018	11	0.235831
HAC	Hemorrhoids	PRESSO	-0.0204977	0.0418881	0.637732	11	1
HAC	Hernia abdominopelvic cavity	PRESSO	-0.0401102	0.0365056	0.29763	11	1
HAC	Iron deficiency anemias	PRESSO	0.00870618	0.0515225	0.869551	11	1
HAC	Irritable bowel syndrome	PRESSO	-0.0457326	0.0457728	0.341298	11	1
HAC	Osteoarthritis	PRESSO	0.0352762	0.0295263	0.259755	11	1
HAC	Osteoporosis	PRESSO	-0.0521513	0.0524453	0.343483	11	1
HAC	Peripheral vascular disease	PRESSO	0.0326049	0.0419686	0.455209	11	1
HAC	Peptic ulcers	PRESSO	-0.0207912	0.0547075	0.712727	11	1
HAC	Psychiatric disorder	PRESSO	-0.0261917	0.0464092	0.584941	11	1
HAC	Varicose veins of lower extremities	PRESSO	-0.0137408	0.0547685	0.807534	11	1
HAC	Disease count	PRESSO	0.0244296	0.0184824	0.215681	11	1
HAC	Asthma	MRMix	0.07	0.0929242	0.451268	11	1
HAC	Allergic rhinitis	MRMix	-0.09	0.0326257	0.00580558	11	0.298909
HAC	Cardiovascular disease	MRMix	-0.15	0.0910356	0.0994128	11	0.945501
HAC	Cancer	MRMix	0.09	0.0231594	0.000101864	11	0.013372
HAC	Depressive disorder	MRMix	0.05	0.0454176	0.270943	11	1
HAC	Diabetes type 2	MRMix	-0.2	0.145675	0.169777	11	1
HAC	Dyslipidemia	MRMix	-0.03	0.0300037	0.31737	11	1
HAC	Hypertensive disease	MRMix	0.04	0.0671072	0.551134	11	1
HAC	Hemorrhoids	MRMix	-0.19	0.131138	0.147377	11	0.990208
HAC	Hernia abdominopelvic cavity	MRMix	-0.11	0.028424	0.000108851	11	0.0142361
HAC	Iron deficiency anemias	MRMix	-0.16	0.504654	0.751207	11	1
HAC	Irritable bowel syndrome	MRMix	-0.12	0.0605896	0.047643	11	0.809934
HAC	Osteoarthritis	MRMix	0.09	0.0764931	0.239365	11	1
HAC	Osteoporosis	MRMix	-0.145	41.9074	0.997239	11	1
HAC	Peripheral vascular disease	MRMix	-0.00291667	0.0777223	0.970065	11	1
HAC	Peptic ulcers	MRMix	-0.26	0.270118	0.335777	11	1
HAC	Psychiatric disorder	MRMix	-0.08	0.057358	0.163092	11	1
HAC	Varicose veins of lower extremities	MRMix	-0.08	0.069019	0.246415	11	1
HAC	Disease count	MRMix	0	0.0233834	1	11	1
HAC	Asthma	Con-Mix	0.11	0.0586735	0.319513	11	1
HAC	Allergic rhinitis	Con-Mix	-0.01	0.0357143	0.722366	11	1
HAC	Cardiovascular disease	Con-Mix	0.1	0.0306122	0.0418434	11	0.777514
HAC	Cancer	Con-Mix	0.03	0.0204082	0.227587	11	1
HAC	Depressive disorder	Con-Mix	-0.06	0.0357143	0.0875685	11	0.928082
HAC	Diabetes type 2	Con-Mix	-0.19	0.0714286	0.118062	11	0.966223
HAC	Dyslipidemia	Con-Mix	0.13	0.0204082	0.00534272	11	0.285846
HAC	Hypertensive disease	Con-Mix	0.11	0.0586735	0.126377	11	0.973779
HAC	Hemorrhoids	Con-Mix	0.03	0.0688776	0.436271	11	1
HAC	Hernia abdominopelvic cavity	Con-Mix	-0.05	0.0331633	0.190667	11	1
HAC	Iron deficiency anemias	Con-Mix	-0.12	0.107143	0.611064	11	1
HAC	Irritable bowel syndrome	Con-Mix	-0.01	0.0790816	0.831657	11	1
HAC	Osteoarthritis	Con-Mix	0.05	0.0484694	0.103429	11	0.950534
HAC	Osteoporosis	Con-Mix	0.01	0.0484694	0.809421	11	1
HAC	Peripheral vascular disease	Con-Mix	0.05	0.0790816	0.267691	11	1
HAC	Peptic ulcers	Con-Mix	-0.08	0.0867347	0.130264	11	0.977066
HAC	Psychiatric disorder	Con-Mix	0	0.127551	1	11	1
HAC	Varicose veins of lower extremities	Con-Mix	-0.18	0.104592	0.266862	11	1
HAC	Disease count	Con-Mix	0.06	0.0153061	0.0165921	11	0.522125
The columns are: exposure, outcome, MR method used, causal estimate, standard error of the causal estimate, p-value, number of index SNPs, false discover rate.
