# Supplementary material for: Unravelling the complex causal effects of substance use behaviours on common diseases
Source: Commun Med (Lond). 2024 Mar 12;4:43. doi: 10.1038/s43856-024-00473-3 (PMC10933313; doi:10.1038/s43856-024-00473-3)
Supplement: Supplementary file 11 — Supplementary Data 8 [file 43856_2024_473_MOESM11_ESM.xlsx]

## Sheet: Supp Data 8 CI
Supplementary Data 8 Causal estimates between coffee intake and common diseases in UKBiobank
Exposure	Outcome	method	bxy	se	p	nr_SNP	local FDR
CI	Asthma	GSMR2	0.224548	0.062319	0.000314323	49	0.00362769
CI	Allergic rhinitis	GSMR2	-0.0455255	0.0647202	0.481794	49	0.405578
CI	Cardiovascular disease	GSMR2	0.218969	0.0473036	3.6741e-06	49	0.000147251
CI	Cancer	GSMR2	0.0638986	0.0437021	0.143703	49	0.192628
CI	Depressive disorder	GSMR2	0.0538314	0.058367	0.356376	49	0.337224
CI	Diabetes type 2	GSMR2	-0.0672249	0.103893	0.517595	49	0.422686
CI	Dyslipidemia	GSMR2	0.0902384	0.0612685	0.140795	49	0.190213
CI	Hypertensive disease	GSMR2	0.0221881	0.0549894	0.686582	49	0.482999
CI	Hemorrhoids	GSMR2	-0.111186	0.0658419	0.0912793	49	0.14506
CI	Hernia abdominopelvic cavity	GSMR2	-0.071945	0.0579054	0.214068	49	0.246011
CI	Iron deficiency anemias	GSMR2	0.314124	0.102675	0.00221784	49	0.0121091
CI	Irritable bowel syndrome	GSMR2	-0.315728	0.0880855	0.000337938	49	0.00378877
CI	Osteoarthritis	GSMR2	0.520397	0.0647063	8.80599e-16	49	5.04448e-07
CI	Osteoporosis	GSMR2	-0.443159	0.10683	3.35025e-05	49	0.000890087
CI	Peripheral vascular disease	GSMR2	0.0221032	0.104455	0.832416	49	0.506336
CI	Peptic ulcers	GSMR2	-0.0667957	0.0988432	0.499184	49	0.414044
CI	Psychiatric disorder	GSMR2	-0.145674	0.0873387	0.0953306	49	0.149107
CI	Varicose veins of lower extremities	GSMR2	-0.103227	0.102103	0.312016	49	0.31043
CI	Disease count	GSMR2	0.07828	0.0282278	0.00555167	49	0.0221158
CI	Asthma	IVW	0.15717	0.0725654	0.0303186	49	0.0701682
CI	Allergic rhinitis	IVW	-0.0230478	0.0772893	0.765549	49	0.498107
CI	Cardiovascular disease	IVW	0.0873939	0.0637605	0.170481	49	0.213968
CI	Cancer	IVW	0.0484156	0.0578048	0.402272	49	0.363575
CI	Depressive disorder	IVW	0.0747723	0.0724754	0.302216	49	0.304333
CI	Diabetes type 2	IVW	0.580569	0.185423	0.00174181	49	0.0103764
CI	Dyslipidemia	IVW	0.0403262	0.12574	0.74843	49	0.495473
CI	Hypertensive disease	IVW	0.0741408	0.0976484	0.447695	49	0.388188
CI	Hemorrhoids	IVW	-0.117459	0.0748462	0.11657	49	0.169188
CI	Hernia abdominopelvic cavity	IVW	-0.0595342	0.0749738	0.427157	49	0.377252
CI	Iron deficiency anemias	IVW	0.313367	0.105812	0.00306094	49	0.0149194
CI	Irritable bowel syndrome	IVW	-0.237891	0.104452	0.0227551	49	0.0577194
CI	Osteoarthritis	IVW	0.419112	0.066705	3.31964e-10	49	5.04448e-07
CI	Osteoporosis	IVW	-0.245276	0.123977	0.0478843	49	0.0953803
CI	Peripheral vascular disease	IVW	0.0346513	0.101495	0.732795	49	0.492781
CI	Peptic ulcers	IVW	-0.133605	0.112902	0.23666	49	0.261647
CI	Psychiatric disorder	IVW	-0.0930013	0.103115	0.367099	49	0.343507
CI	Varicose veins of lower extremities	IVW	-0.174199	0.123352	0.157888	49	0.204121
CI	Disease count	IVW	0.0900684	0.0363923	0.0133261	49	0.0400316
CI	Asthma	Egger	0.0631377	0.136707	0.644191	49	0.471439
CI	Allergic rhinitis	Egger	0.022174	0.146454	0.879655	49	0.512785
CI	Cardiovascular disease	Egger	0.0748219	0.121028	0.536431	49	0.431162
CI	Cancer	Egger	0.0928326	0.1094	0.396125	49	0.360129
CI	Depressive disorder	Egger	0.0642029	0.137448	0.640425	49	0.47029
CI	Diabetes type 2	Egger	0.465641	0.351249	0.184948	49	0.224923
CI	Dyslipidemia	Egger	0.149683	0.237946	0.529307	49	0.428001
CI	Hypertensive disease	Egger	0.0396933	0.185348	0.830425	49	0.506107
CI	Hemorrhoids	Egger	-0.180664	0.141703	0.202328	49	0.237649
CI	Hernia abdominopelvic cavity	Egger	0.133625	0.138251	0.333775	49	0.323735
CI	Iron deficiency anemias	Egger	0.552613	0.196209	0.00485581	49	0.0202248
CI	Irritable bowel syndrome	Egger	0.274187	0.177542	0.122504	49	0.174502
CI	Osteoarthritis	Egger	0.339327	0.125716	0.0069515	49	0.0257217
CI	Osteoporosis	Egger	-0.226704	0.235738	0.336211	49	0.325206
CI	Peripheral vascular disease	Egger	0.0467597	0.190611	0.806212	49	0.503339
CI	Peptic ulcers	Egger	-0.369741	0.210475	0.078969	49	0.132251
CI	Psychiatric disorder	Egger	-0.0774157	0.195615	0.692286	49	0.484363
CI	Varicose veins of lower extremities	Egger	-0.734861	0.213357	0.000572596	49	0.00520627
CI	Disease count	Egger	0.0880193	0.0690158	0.202186	49	0.237547
CI	Asthma	Median	0.147563	0.0772856	0.0562214	49	0.106054
CI	Allergic rhinitis	Median	0.0728366	0.0938384	0.437636	49	0.382873
CI	Cardiovascular disease	Median	0.144786	0.0723844	0.0454744	49	0.0921602
CI	Cancer	Median	0.0265224	0.0660145	0.687856	49	0.483308
CI	Depressive disorder	Median	0.0887291	0.0837572	0.289436	49	0.29628
CI	Diabetes type 2	Median	0.282485	0.103465	0.00632878	49	0.0241469
CI	Dyslipidemia	Median	0.162989	0.074026	0.0276806	49	0.0659631
CI	Hypertensive disease	Median	0.0691336	0.0743458	0.352427	49	0.334891
CI	Hemorrhoids	Median	-0.149191	0.0964155	0.121772	49	0.173853
CI	Hernia abdominopelvic cavity	Median	0.0127056	0.0896645	0.887316	49	0.514218
CI	Iron deficiency anemias	Median	0.354216	0.147228	0.0161322	49	0.0456217
CI	Irritable bowel syndrome	Median	-0.0502993	0.132449	0.70412	49	0.487049
CI	Osteoarthritis	Median	0.383672	0.0754768	3.70912e-07	49	1.54031e-05
CI	Osteoporosis	Median	-0.316393	0.162901	0.0521088	49	0.100874
CI	Peripheral vascular disease	Median	-0.0762539	0.154298	0.621165	49	0.464107
CI	Peptic ulcers	Median	-0.228476	0.143989	0.112567	49	0.165535
CI	Psychiatric disorder	Median	-0.0548707	0.131454	0.676375	49	0.480446
CI	Varicose veins of lower extremities	Median	-0.480565	0.147104	0.00108757	49	0.00771786
CI	Disease count	Median	0.109701	0.0442031	0.0130744	49	0.0395131
CI	Asthma	Mode	0.0882765	0.0705965	0.21114	49	0.243942
CI	Allergic rhinitis	Mode	0.0264107	0.0952965	0.781671	49	0.500326
CI	Cardiovascular disease	Mode	0.0665982	0.0759168	0.38035	49	0.351165
CI	Cancer	Mode	0.0719582	0.0644866	0.26448	49	0.280198
CI	Depressive disorder	Mode	0.065264	0.0849852	0.442519	49	0.385464
CI	Diabetes type 2	Mode	0.296974	0.0968382	0.00216437	49	0.0119207
CI	Dyslipidemia	Mode	0.125967	0.060447	0.0371663	49	0.0805158
CI	Hypertensive disease	Mode	0.0383538	0.0634831	0.54574	49	0.435207
CI	Hemorrhoids	Mode	-0.114519	0.0962489	0.234117	49	0.259914
CI	Hernia abdominopelvic cavity	Mode	0.0461184	0.0842153	0.58395	49	0.450745
CI	Iron deficiency anemias	Mode	0.351329	0.149777	0.0189923	49	0.051012
CI	Irritable bowel syndrome	Mode	-0.0265024	0.126161	0.833615	49	0.506473
CI	Osteoarthritis	Mode	0.385213	0.0705677	4.79421e-08	49	2.09077e-06
CI	Osteoporosis	Mode	-0.276882	0.219625	0.207416	49	0.241295
CI	Peripheral vascular disease	Mode	-0.0895101	0.153865	0.56074	49	0.441515
CI	Peptic ulcers	Mode	-0.291796	0.144573	0.0435567	49	0.08955
CI	Psychiatric disorder	Mode	-0.0262212	0.126149	0.835339	49	0.506673
CI	Varicose veins of lower extremities	Mode	-0.518654	0.131394	7.90304e-05	49	0.00156666
CI	Disease count	Mode	0.0761118	0.0424313	0.0728507	49	0.125561
CI	Asthma	Lasso	0.125132	0.064987	0.054167	49	0.103486
CI	Allergic rhinitis	Lasso	-0.0230478	0.0772893	0.765549	49	0.498107
CI	Cardiovascular disease	Lasso	0.128943	0.0521249	0.0133712	49	0.040124
CI	Cancer	Lasso	0.0652943	0.0512438	0.202597	49	0.237842
CI	Depressive disorder	Lasso	0.0747723	0.0724754	0.302216	49	0.304333
CI	Diabetes type 2	Lasso	0.222271	0.114488	0.0522054	49	0.100998
CI	Dyslipidemia	Lasso	0.140721	0.0485577	0.00375517	49	0.0170592
CI	Hypertensive disease	Lasso	0.127948	0.0537484	0.0172893	49	0.0478365
CI	Hemorrhoids	Lasso	-0.117459	0.0748462	0.11657	49	0.169188
CI	Hernia abdominopelvic cavity	Lasso	-0.0531018	0.0651706	0.41518	49	0.370726
CI	Iron deficiency anemias	Lasso	0.313367	0.105812	0.00306094	49	0.0149194
CI	Irritable bowel syndrome	Lasso	-0.231596	0.0965664	0.0164708	49	0.0462748
CI	Osteoarthritis	Lasso	0.43462	0.0538937	7.36055e-16	49	5.04448e-07
CI	Osteoporosis	Lasso	-0.43951	0.121682	0.000303898	49	0.00355507
CI	Peripheral vascular disease	Lasso	0.0346513	0.101495	0.732795	49	0.492781
CI	Peptic ulcers	Lasso	-0.133605	0.112902	0.23666	49	0.261647
CI	Psychiatric disorder	Lasso	-0.117156	0.0965824	0.225124	49	0.253733
CI	Varicose veins of lower extremities	Lasso	-0.216971	0.113421	0.0557522	49	0.105471
CI	Disease count	Lasso	0.0900684	0.0363923	0.0133261	49	0.0400316
CI	Asthma	RAPS	0.167299	0.0825608	0.0427269	49	0.0884068
CI	Allergic rhinitis	RAPS	-0.0119339	0.0797173	0.880999	49	0.513024
CI	Cardiovascular disease	RAPS	0.127262	0.0602482	0.0346618	49	0.076819
CI	Cancer	RAPS	0.0513053	0.0595387	0.388845	49	0.356013
CI	Depressive disorder	RAPS	0.0698065	0.0766728	0.362587	49	0.340872
CI	Diabetes type 2	RAPS	0.486239	0.172011	0.00470177	49	0.0197957
CI	Dyslipidemia	RAPS	0.11811	0.0964203	0.220596	49	0.250587
CI	Hypertensive disease	RAPS	0.060905	0.0979668	0.534145	49	0.430154
CI	Hemorrhoids	RAPS	-0.126613	0.0811316	0.11862	49	0.171036
CI	Hernia abdominopelvic cavity	RAPS	-0.056973	0.0754928	0.450441	49	0.389625
CI	Iron deficiency anemias	RAPS	0.32735	0.109923	0.00290129	49	0.0144075
CI	Irritable bowel syndrome	RAPS	-0.222407	0.108494	0.0403694	49	0.0851117
CI	Osteoarthritis	RAPS	0.409972	0.0866932	2.25636e-06	49	9.27251e-05
CI	Osteoporosis	RAPS	-0.295894	0.129206	0.0220154	49	0.0564315
CI	Peripheral vascular disease	RAPS	0.0331581	0.10546	0.753206	49	0.49624
CI	Peptic ulcers	RAPS	-0.130318	0.115609	0.259647	49	0.277024
CI	Psychiatric disorder	RAPS	-0.113909	0.106523	0.284917	49	0.293404
CI	Varicose veins of lower extremities	RAPS	-0.232218	0.133968	0.0830282	49	0.136565
CI	Disease count	RAPS	0.0844505	0.0398907	0.0342558	49	0.0762105
CI	Asthma	Robust	0.14973	0.0658216	0.0229187	49	0.0580023
CI	Allergic rhinitis	Robust	-0.0164619	0.0676844	0.807839	49	0.503528
CI	Cardiovascular disease	Robust	0.131299	0.0934495	0.160015	49	0.205806
CI	Cancer	Robust	0.0548764	0.0465615	0.238566	49	0.262941
CI	Depressive disorder	Robust	0.0694942	0.0571707	0.224154	49	0.253061
CI	Diabetes type 2	Robust	0.403284	0.14702	0.00608691	49	0.023523
CI	Dyslipidemia	Robust	0.174346	0.0930031	0.060845	49	0.111695
CI	Hypertensive disease	Robust	0.120149	0.121677	0.323428	49	0.317448
CI	Hemorrhoids	Robust	-0.118394	0.0628267	0.0595041	49	0.110078
CI	Hernia abdominopelvic cavity	Robust	-0.0675193	0.084847	0.426161	49	0.376713
CI	Iron deficiency anemias	Robust	0.320841	0.0963051	0.000863772	49	0.0066927
CI	Irritable bowel syndrome	Robust	-0.236411	0.11739	0.0440208	49	0.0901856
CI	Osteoarthritis	Robust	0.417359	0.054835	2.71616e-14	49	5.04448e-07
CI	Osteoporosis	Robust	-0.285698	0.183103	0.118686	49	0.171096
CI	Peripheral vascular disease	Robust	0.0263937	0.0891083	0.767078	49	0.498327
CI	Peptic ulcers	Robust	-0.129248	0.125409	0.302725	49	0.304651
CI	Psychiatric disorder	Robust	-0.106941	0.0797266	0.179809	49	0.221071
CI	Varicose veins of lower extremities	Robust	-0.222972	0.156116	0.153221	49	0.200389
CI	Disease count	Robust	0.0869382	0.0396854	0.0284748	49	0.0672433
CI	Asthma	PRESSO	0.125132	0.064987	0.060362	49	0.111114
CI	Allergic rhinitis	PRESSO	-0.0230478	0.0772893	0.766836	49	0.498292
CI	Cardiovascular disease	PRESSO	0.11867	0.0499838	0.0219146	49	0.0562549
CI	Cancer	PRESSO	0.0652943	0.0512438	0.208861	49	0.242324
CI	Depressive disorder	PRESSO	0.0747723	0.0724754	0.307387	49	0.307558
CI	Diabetes type 2	PRESSO	0.301603	0.108774	0.00874804	49	0.0300494
CI	Dyslipidemia	PRESSO	0.15834	0.0578563	0.0092947	49	0.0313122
CI	Hypertensive disease	PRESSO	0.113255	0.0667985	0.0981666	49	0.151896
CI	Hemorrhoids	PRESSO	-0.117459	0.0748462	0.12314	49	0.175064
CI	Hernia abdominopelvic cavity	PRESSO	-0.0531018	0.0651706	0.419379	49	0.373026
CI	Iron deficiency anemias	PRESSO	0.313367	0.105812	0.00474776	49	0.0199242
CI	Irritable bowel syndrome	PRESSO	-0.237891	0.104452	0.0272497	49	0.0652632
CI	Osteoarthritis	PRESSO	0.419112	0.066705	9.2507e-08	49	3.91386e-06
CI	Osteoporosis	PRESSO	-0.397417	0.129061	0.00346005	49	0.0161654
CI	Peripheral vascular disease	PRESSO	0.0346513	0.0988017	0.727336	49	0.491772
CI	Peptic ulcers	PRESSO	-0.133605	0.112902	0.242488	49	0.265593
CI	Psychiatric disorder	PRESSO	-0.0930013	0.103115	0.371603	49	0.346123
CI	Varicose veins of lower extremities	PRESSO	-0.216971	0.113421	0.0618557	49	0.112904
CI	Disease count	PRESSO	0.0900684	0.0363923	0.01691	49	0.0471157
CI	Asthma	MRMix	0.12	0.0950311	0.206681	49	0.24077
CI	Allergic rhinitis	MRMix	-0.04	0.106919	0.70832	49	0.487956
CI	Cardiovascular disease	MRMix	0.29	0.107429	0.0069455	49	0.0257067
CI	Cancer	MRMix	0.07	0.0961132	0.466425	49	0.397864
CI	Depressive disorder	MRMix	0	0.225242	1	49	0.567926
CI	Diabetes type 2	MRMix	-0.5	0.310961	0.107853	49	0.16116
CI	Dyslipidemia	MRMix	0.33	0.103172	0.00138124	49	0.0089616
CI	Hypertensive disease	MRMix	0.19	0.0970381	0.0502307	49	0.0984546
CI	Hemorrhoids	MRMix	-0.01	0.167759	0.952467	49	0.540162
CI	Hernia abdominopelvic cavity	MRMix	-0.49	0.148391	0.000959669	49	0.00714184
CI	Iron deficiency anemias	MRMix	0.32	0.31	0.301951	49	0.304167
CI	Irritable bowel syndrome	MRMix	-0.5	1.42307	0.725324	49	0.49139
CI	Osteoarthritis	MRMix	0.46	0.0708387	8.37964e-11	49	5.04448e-07
CI	Osteoporosis	MRMix	-0.5	0.288344	0.0829113	49	0.136442
CI	Peripheral vascular disease	MRMix	-0.02	0.966702	0.983494	49	0.567926
CI	Peptic ulcers	MRMix	0.5	0.569606	0.380053	49	0.350995
CI	Psychiatric disorder	MRMix	-0.24	0.155753	0.123341	49	0.175242
CI	Varicose veins of lower extremities	MRMix	-0.22	0.150003	0.142475	49	0.19161
CI	Disease count	MRMix	0.08	0.0667622	0.230807	49	0.257649
CI	Asthma	Con-Mix	0.259977	0.137755	0.0227588	49	0.0577259
CI	Allergic rhinitis	Con-Mix	0.0330018	0.0867347	0.758325	49	0.497033
CI	Cardiovascular disease	Con-Mix	0.256386	0.0688776	0.00784882	49	0.0279199
CI	Cancer	Con-Mix	0.0656999	0.0459184	0.213543	49	0.245641
CI	Depressive disorder	Con-Mix	0.0842513	0.0816327	0.255977	49	0.274602
CI	Diabetes type 2	Con-Mix	0.313745	0.0841837	0.00111116	49	0.00782156
CI	Dyslipidemia	Con-Mix	0.265069	0.0637755	0.00572672	49	0.0225803
CI	Hypertensive disease	Con-Mix	0.196219	0.0663265	0.0145508	49	0.0425121
CI	Hemorrhoids	Con-Mix	-0.156217	0.117347	0.171507	49	0.214756
CI	Hernia abdominopelvic cavity	Con-Mix	-0.41521	0.114796	0.0294717	49	0.0688327
CI	Iron deficiency anemias	Con-Mix	0.412317	0.132653	0.00700796	49	0.0258624
CI	Irritable bowel syndrome	Con-Mix	-0.126016	0.298469	0.357451	49	0.337857
CI	Osteoarthritis	Con-Mix	0.446915	0.140306	3.28536e-07	49	1.36421e-05
CI	Osteoporosis	Con-Mix	-0.29462	0.308673	0.0947725	49	0.148554
CI	Peripheral vascular disease	Con-Mix	0.0370799	0.127551	0.763181	49	0.497761
CI	Peptic ulcers	Con-Mix	-0.208146	0.140306	0.0856145	49	0.139266
CI	Psychiatric disorder	Con-Mix	-0.09888	0.109694	0.292708	49	0.298353
CI	Varicose veins of lower extremities	Con-Mix	-0.513031	0.114796	0.0016151	49	0.00989098
CI	Disease count	Con-Mix	0.0664918	0.0739796	0.329485	49	0.321137
The columns are: exposure, outcome, MR method used, causal estimate, standard error of the causal estimate, p-value, number of index SNPs, false discover rate.
