# Supplementary material for: Unravelling the complex causal effects of substance use behaviours on common diseases
Source: Commun Med (Lond). 2024 Mar 12;4:43. doi: 10.1038/s43856-024-00473-3 (PMC10933313; doi:10.1038/s43856-024-00473-3)
Supplement: Supplementary file 12 — Supplementary Data 9 [file 43856_2024_473_MOESM12_ESM.xlsx]

## Sheet: Supp Data 9 TI
Supplementary Data 9 Causal estimates between tea intake and common diseases in UKBiobank
Exposure	Outcome	method	bxy	se	p	nr_SNP	local FDR
TI	Asthma	GSMR2	-0.0440176	0.0672463	0.512742	43	1
TI	Allergic rhinitis	GSMR2	0.0129502	0.0801356	0.871618	43	1
TI	Cardiovascular disease	GSMR2	-0.0594853	0.0526538	0.258584	43	1
TI	Cancer	GSMR2	0.0367602	0.0524339	0.483255	43	1
TI	Depressive disorder	GSMR2	0.15605	0.0692907	0.0243157	43	0.505798
TI	Diabetes type 2	GSMR2	-0.405601	0.104939	0.000111042	43	0.0149299
TI	Dyslipidemia	GSMR2	-0.196827	0.0662917	0.00298663	43	0.110366
TI	Hypertensive disease	GSMR2	0.127014	0.060969	0.0372279	43	0.643054
TI	Hemorrhoids	GSMR2	-0.0508267	0.0778324	0.513738	43	1
TI	Hernia abdominopelvic cavity	GSMR2	0.0613451	0.0680969	0.367668	43	1
TI	Iron deficiency anemias	GSMR2	0.166525	0.122337	0.17345	43	1
TI	Irritable bowel syndrome	GSMR2	0.0696806	0.102188	0.495313	43	1
TI	Osteoarthritis	GSMR2	0.146829	0.0747166	0.0493975	43	0.73226
TI	Osteoporosis	GSMR2	-0.525732	0.125807	2.9293e-05	43	0.00618394
TI	Peripheral vascular disease	GSMR2	-0.082332	0.123535	0.505112	43	1
TI	Peptic ulcers	GSMR2	0.0105826	0.115526	0.927013	43	1
TI	Psychiatric disorder	GSMR2	0.11834	0.102424	0.247927	43	1
TI	Varicose veins of lower extremities	GSMR2	-0.315255	0.112443	0.00505208	43	0.161265
TI	Disease count	GSMR2	-0.016745	0.0362138	0.6438	43	1
TI	Asthma	IVW	-0.000838499	0.104821	0.993618	43	1
TI	Allergic rhinitis	IVW	0.0679882	0.111476	0.541934	43	1
TI	Cardiovascular disease	IVW	-0.000885932	0.0711082	0.990059	43	1
TI	Cancer	IVW	0.0343581	0.0759585	0.651033	43	1
TI	Depressive disorder	IVW	0.130007	0.0902115	0.149547	43	1
TI	Diabetes type 2	IVW	-0.0623034	0.187803	0.740079	43	1
TI	Dyslipidemia	IVW	-0.100211	0.121815	0.410707	43	1
TI	Hypertensive disease	IVW	-0.102414	0.10672	0.337228	43	1
TI	Hemorrhoids	IVW	-0.0560203	0.0774848	0.46969	43	1
TI	Hernia abdominopelvic cavity	IVW	0.112509	0.0834883	0.177787	43	1
TI	Iron deficiency anemias	IVW	0.208284	0.148889	0.161838	43	1
TI	Irritable bowel syndrome	IVW	0.0161231	0.137718	0.906802	43	1
TI	Osteoarthritis	IVW	0.269204	0.0883267	0.00230509	43	0.0924121
TI	Osteoporosis	IVW	-0.253975	0.148968	0.0882131	43	0.895089
TI	Peripheral vascular disease	IVW	-0.0847433	0.139898	0.54468	43	1
TI	Peptic ulcers	IVW	-0.0412508	0.134905	0.759775	43	1
TI	Psychiatric disorder	IVW	0.113017	0.114229	0.322473	43	1
TI	Varicose veins of lower extremities	IVW	-0.15592	0.150211	0.299265	43	1
TI	Disease count	IVW	0.0260242	0.0520831	0.617309	43	1
TI	Asthma	Egger	-0.0340884	0.227559	0.880922	43	1
TI	Allergic rhinitis	Egger	0.110888	0.241994	0.64679	43	1
TI	Cardiovascular disease	Egger	0.0106627	0.154542	0.944993	43	1
TI	Cancer	Egger	0.14078	0.163969	0.390572	43	1
TI	Depressive disorder	Egger	-0.0890791	0.192047	0.642762	43	1
TI	Diabetes type 2	Egger	0.332782	0.401793	0.407534	43	1
TI	Dyslipidemia	Egger	0.129144	0.26168	0.621646	43	1
TI	Hypertensive disease	Egger	-0.08852	0.23206	0.702867	43	1
TI	Hemorrhoids	Egger	-0.236012	0.166447	0.156207	43	1
TI	Hernia abdominopelvic cavity	Egger	-0.0240992	0.179715	0.893326	43	1
TI	Iron deficiency anemias	Egger	0.58686	0.315928	0.0632294	43	0.805237
TI	Irritable bowel syndrome	Egger	-0.163645	0.297726	0.58256	43	1
TI	Osteoarthritis	Egger	0.579967	0.183611	0.00158493	43	0.0723061
TI	Osteoporosis	Egger	-0.352105	0.323984	0.277126	43	1
TI	Peripheral vascular disease	Egger	-0.268734	0.302333	0.374073	43	1
TI	Peptic ulcers	Egger	-0.70607	0.269256	0.00873398	43	0.243772
TI	Psychiatric disorder	Egger	-0.152277	0.243761	0.532169	43	1
TI	Varicose veins of lower extremities	Egger	-0.780438	0.307695	0.0111998	43	0.294199
TI	Disease count	Egger	0.0158787	0.113042	0.888291	43	1
TI	Asthma	Median	-0.0336712	0.0943047	0.721057	43	1
TI	Allergic rhinitis	Median	0.104468	0.128139	0.414915	43	1
TI	Cardiovascular disease	Median	-0.07218	0.0813888	0.375157	43	1
TI	Cancer	Median	0.0242192	0.0878444	0.782774	43	1
TI	Depressive disorder	Median	0.139911	0.103793	0.177664	43	1
TI	Diabetes type 2	Median	0.307265	0.133628	0.0214822	43	0.467347
TI	Dyslipidemia	Median	-0.0265939	0.088453	0.763677	43	1
TI	Hypertensive disease	Median	-0.06754	0.0881367	0.443492	43	1
TI	Hemorrhoids	Median	-0.201325	0.114029	0.0774705	43	0.861166
TI	Hernia abdominopelvic cavity	Median	0.101768	0.0987153	0.302578	43	1
TI	Iron deficiency anemias	Median	0.305931	0.191674	0.110467	43	0.951137
TI	Irritable bowel syndrome	Median	-0.0417417	0.159196	0.793164	43	1
TI	Osteoarthritis	Median	0.421458	0.0950122	9.17168e-06	43	0.00270798
TI	Osteoporosis	Median	-0.559627	0.191281	0.00343705	43	0.121848
TI	Peripheral vascular disease	Median	-0.151626	0.186501	0.416218	43	1
TI	Peptic ulcers	Median	-0.249672	0.188224	0.184687	43	1
TI	Psychiatric disorder	Median	0.00805401	0.152671	0.957928	43	1
TI	Varicose veins of lower extremities	Median	-0.421436	0.180837	0.0197813	43	0.442503
TI	Disease count	Median	0.00546389	0.0566549	0.92317	43	1
TI	Asthma	Mode	0.0447781	0.0984359	0.649184	43	1
TI	Allergic rhinitis	Mode	0.0616586	0.13238	0.641381	43	1
TI	Cardiovascular disease	Mode	-0.0582391	0.100872	0.563697	43	1
TI	Cancer	Mode	0.0555322	0.0909622	0.541532	43	1
TI	Depressive disorder	Mode	0.101105	0.108865	0.353033	43	1
TI	Diabetes type 2	Mode	0.297383	0.133663	0.0260903	43	0.528141
TI	Dyslipidemia	Mode	0.0262687	0.092798	0.77712	43	1
TI	Hypertensive disease	Mode	-0.0455444	0.108725	0.675291	43	1
TI	Hemorrhoids	Mode	-0.152768	0.121577	0.208914	43	1
TI	Hernia abdominopelvic cavity	Mode	0.0956797	0.100943	0.343201	43	1
TI	Iron deficiency anemias	Mode	0.425979	0.198723	0.0320661	43	0.594694
TI	Irritable bowel syndrome	Mode	-0.0495037	0.164274	0.763149	43	1
TI	Osteoarthritis	Mode	0.457937	0.0929473	8.35665e-07	43	0.000498475
TI	Osteoporosis	Mode	-0.638521	0.265261	0.0160779	43	0.383425
TI	Peripheral vascular disease	Mode	-0.18683	0.194117	0.335817	43	1
TI	Peptic ulcers	Mode	-0.267839	0.186521	0.15101	43	1
TI	Psychiatric disorder	Mode	-0.0177745	0.163114	0.913226	43	1
TI	Varicose veins of lower extremities	Mode	-0.689063	0.184396	0.000186323	43	0.020448
TI	Disease count	Mode	0.0466332	0.0578935	0.420531	43	1
TI	Asthma	Lasso	-0.043785	0.075909	0.564068	43	1
TI	Allergic rhinitis	Lasso	-0.00761523	0.0961544	0.936875	43	1
TI	Cardiovascular disease	Lasso	-0.0583994	0.0585109	0.318234	43	1
TI	Cancer	Lasso	0.0371861	0.0628572	0.55412	43	1
TI	Depressive disorder	Lasso	0.130007	0.0902115	0.149547	43	1
TI	Diabetes type 2	Lasso	9.37585e-05	0.117222	0.999362	43	1
TI	Dyslipidemia	Lasso	-0.110144	0.0727489	0.130018	43	0.990144
TI	Hypertensive disease	Lasso	-0.0527562	0.0735624	0.473274	43	1
TI	Hemorrhoids	Lasso	-0.0560203	0.0774848	0.46969	43	1
TI	Hernia abdominopelvic cavity	Lasso	0.0589954	0.0681426	0.38662	43	1
TI	Iron deficiency anemias	Lasso	0.208284	0.148889	0.161838	43	1
TI	Irritable bowel syndrome	Lasso	-0.0687187	0.109179	0.529078	43	1
TI	Osteoarthritis	Lasso	0.244621	0.081626	0.00272781	43	0.103641
TI	Osteoporosis	Lasso	-0.363194	0.119334	0.00233836	43	0.0933083
TI	Peripheral vascular disease	Lasso	-0.0847433	0.139898	0.54468	43	1
TI	Peptic ulcers	Lasso	-0.0412508	0.134905	0.759775	43	1
TI	Psychiatric disorder	Lasso	0.113017	0.114229	0.322473	43	1
TI	Varicose veins of lower extremities	Lasso	-0.319092	0.114487	0.00531757	43	0.167531
TI	Disease count	Lasso	0.0185281	0.0345822	0.592117	43	1
TI	Asthma	RAPS	-0.0119544	0.101353	0.906109	43	1
TI	Allergic rhinitis	RAPS	0.0421552	0.112584	0.708083	43	1
TI	Cardiovascular disease	RAPS	-0.0183434	0.0738775	0.803906	43	1
TI	Cancer	RAPS	0.0430758	0.0739055	0.559994	43	1
TI	Depressive disorder	RAPS	0.132194	0.0954071	0.165876	43	1
TI	Diabetes type 2	RAPS	-0.00953335	0.152039	0.950003	43	1
TI	Dyslipidemia	RAPS	-0.131363	0.109541	0.230446	43	1
TI	Hypertensive disease	RAPS	-0.0750987	0.101142	0.457778	43	1
TI	Hemorrhoids	RAPS	-0.0540681	0.0825382	0.512424	43	1
TI	Hernia abdominopelvic cavity	RAPS	0.0994312	0.0795781	0.21149	43	1
TI	Iron deficiency anemias	RAPS	0.239458	0.153211	0.118071	43	0.967203
TI	Irritable bowel syndrome	RAPS	0.0112191	0.144517	0.938121	43	1
TI	Osteoarthritis	RAPS	0.286971	0.0920434	0.00182218	43	0.0791034
TI	Osteoporosis	RAPS	-0.405522	0.140218	0.00382696	43	0.131594
TI	Peripheral vascular disease	RAPS	-0.0978022	0.150388	0.515476	43	1
TI	Peptic ulcers	RAPS	-0.016195	0.142533	0.909537	43	1
TI	Psychiatric disorder	RAPS	0.113055	0.120768	0.349204	43	1
TI	Varicose veins of lower extremities	RAPS	-0.232077	0.142336	0.102997	43	0.934008
TI	Disease count	RAPS	0.0171673	0.0492866	0.727602	43	1
TI	Asthma	Robust	-0.0103327	0.102083	0.919377	43	1
TI	Allergic rhinitis	Robust	0.0552482	0.10291	0.591364	43	1
TI	Cardiovascular disease	Robust	-0.0130043	0.0827149	0.875072	43	1
TI	Cancer	Robust	0.0390846	0.0665967	0.557281	43	1
TI	Depressive disorder	Robust	0.131332	0.0698979	0.0602569	43	0.791433
TI	Diabetes type 2	Robust	0.0407849	0.15156	0.787853	43	1
TI	Dyslipidemia	Robust	-0.0817155	0.113163	0.470229	43	1
TI	Hypertensive disease	Robust	-0.0568839	0.129771	0.66114	43	1
TI	Hemorrhoids	Robust	-0.0577578	0.0698449	0.408269	43	1
TI	Hernia abdominopelvic cavity	Robust	0.0919682	0.0540862	0.0890557	43	0.897522
TI	Iron deficiency anemias	Robust	0.21966	0.156434	0.160269	43	1
TI	Irritable bowel syndrome	Robust	0.0148639	0.115934	0.897983	43	1
TI	Osteoarthritis	Robust	0.268851	0.094375	0.00438906	43	0.145371
TI	Osteoporosis	Robust	-0.437662	0.188165	0.020021	43	0.446089
TI	Peripheral vascular disease	Robust	-0.100192	0.111184	0.367515	43	1
TI	Peptic ulcers	Robust	-0.0214028	0.174425	0.902341	43	1
TI	Psychiatric disorder	Robust	0.106567	0.108521	0.3261	43	1
TI	Varicose veins of lower extremities	Robust	-0.265808	0.245318	0.278575	43	1
TI	Disease count	Robust	0.0179669	0.0456021	0.693586	43	1
TI	Asthma	PRESSO	-0.043785	0.075909	0.56747	43	1
TI	Allergic rhinitis	PRESSO	0.104176	0.106488	0.333668	43	1
TI	Cardiovascular disease	PRESSO	0.0176409	0.0684967	0.798048	43	1
TI	Cancer	PRESSO	0.0371861	0.0628572	0.557449	43	1
TI	Depressive disorder	PRESSO	0.130007	0.0902115	0.156961	43	1
TI	Diabetes type 2	PRESSO	0.0166872	0.125898	0.895218	43	1
TI	Dyslipidemia	PRESSO	-0.157009	0.0807286	0.0600951	43	0.790656
TI	Hypertensive disease	PRESSO	-0.0831988	0.0817449	0.315764	43	1
TI	Hemorrhoids	PRESSO	-0.0560203	0.077442	0.473454	43	1
TI	Hernia abdominopelvic cavity	PRESSO	0.0589954	0.0681426	0.391783	43	1
TI	Iron deficiency anemias	PRESSO	0.208284	0.148889	0.169179	43	1
TI	Irritable bowel syndrome	PRESSO	0.0619746	0.131135	0.639004	43	1
TI	Osteoarthritis	PRESSO	0.266936	0.0780846	0.00146028	43	0.0686456
TI	Osteoporosis	PRESSO	-0.363194	0.119334	0.00412028	43	0.138821
TI	Peripheral vascular disease	PRESSO	-0.0847433	0.139898	0.54794	43	1
TI	Peptic ulcers	PRESSO	-0.0412508	0.134905	0.761286	43	1
TI	Psychiatric disorder	PRESSO	0.113017	0.114229	0.328138	43	1
TI	Varicose veins of lower extremities	PRESSO	-0.266856	0.126042	0.0405105	43	0.670163
TI	Disease count	PRESSO	0.0263261	0.0432065	0.545766	43	1
TI	Asthma	MRMix	-0.2	0.216366	0.355299	43	1
TI	Allergic rhinitis	MRMix	-0.5	1.26013	0.691526	43	1
TI	Cardiovascular disease	MRMix	0.32	0.196833	0.104004	43	0.936403
TI	Cancer	MRMix	-0.01	0.0959985	0.917036	43	1
TI	Depressive disorder	MRMix	9.18217e-18	0.258437	1	43	1
TI	Diabetes type 2	MRMix	-0.5	0.253188	0.0482888	43	0.72529
TI	Dyslipidemia	MRMix	-0.08	0.128877	0.534766	43	1
TI	Hypertensive disease	MRMix	0.22	0.0863375	0.01083	43	0.28687
TI	Hemorrhoids	MRMix	0.01	60.9668	0.999869	43	1
TI	Hernia abdominopelvic cavity	MRMix	0.04	0.159559	0.802053	43	1
TI	Iron deficiency anemias	MRMix	-0.35	0.815567	0.667815	43	1
TI	Irritable bowel syndrome	MRMix	9.18217e-18	1.64367	1	43	1
TI	Osteoarthritis	MRMix	-0.2	0.15069	0.184434	43	1
TI	Osteoporosis	MRMix	-0.5	0.376695	0.184398	43	1
TI	Peripheral vascular disease	MRMix	9.18217e-18	2.31384	1	43	1
TI	Peptic ulcers	MRMix	0.5	2.3175	0.829183	43	1
TI	Psychiatric disorder	MRMix	0	0.228262	1	43	1
TI	Varicose veins of lower extremities	MRMix	-0.4	0.15201	0.00850332	43	0.238863
TI	Disease count	MRMix	0.02	0.160089	0.900578	43	1
TI	Asthma	Con-Mix	-0.230325	0.122449	0.0781577	43	0.863516
TI	Allergic rhinitis	Con-Mix	-0.02502	0.117347	0.791332	43	1
TI	Cardiovascular disease	Con-Mix	-0.0622126	0.0765306	0.348248	43	1
TI	Cancer	Con-Mix	0.0548877	0.102041	0.681147	43	1
TI	Depressive disorder	Con-Mix	0.129417	0.104592	0.182604	43	1
TI	Diabetes type 2	Con-Mix	-0.679837	0.19898	0.00225182	43	0.0909725
TI	Dyslipidemia	Con-Mix	-0.0847448	0.0765306	0.191703	43	1
TI	Hypertensive disease	Con-Mix	0.133925	0.117347	0.156908	43	1
TI	Hemorrhoids	Con-Mix	-0.0892911	0.112245	0.4095	43	1
TI	Hernia abdominopelvic cavity	Con-Mix	0.0968156	0.0765306	0.210212	43	1
TI	Iron deficiency anemias	Con-Mix	0.462007	0.244898	0.118208	43	0.967482
TI	Irritable bowel syndrome	Con-Mix	-0.0407443	0.170918	0.74144	43	1
TI	Osteoarthritis	Con-Mix	0.407347	0.0969388	0.00750309	43	0.21719
TI	Osteoporosis	Con-Mix	-0.723856	0.153061	0.000222282	43	0.0226923
TI	Peripheral vascular disease	Con-Mix	-0.189126	0.17602	0.166576	43	1
TI	Peptic ulcers	Con-Mix	0.462861	0.336735	0.116145	43	0.963251
TI	Psychiatric disorder	Con-Mix	0.175226	0.239796	0.276508	43	1
TI	Varicose veins of lower extremities	Con-Mix	-0.345815	0.227041	0.217141	43	1
TI	Disease count	Con-Mix	-0.010131	0.0484694	0.766667	43	1
The columns are: exposure, outcome, MR method used, causal estimate, standard error of the causal estimate, p-value, number of index SNPs, false discover rate.
