# Supplementary material for: Unravelling the complex causal effects of substance use behaviours on common diseases
Source: Commun Med (Lond). 2024 Mar 12;4:43. doi: 10.1038/s43856-024-00473-3 (PMC10933313; doi:10.1038/s43856-024-00473-3)
Supplement: Supplementary file 13 — Supplementary Data 10 [file 43856_2024_473_MOESM13_ESM.xlsx]

## Sheet: Supp Data 10 rg CI TI
Supplementary Data 10 Estimates of genetic correlation between coffee/tea intake and common diseases
Exposure	Outcome	rg	se	p	local FDR
CI	Asthma	0.0594	0.0269	0.0272	0.409799
CI	Allergic rhinitis	-0.059	0.0338	0.0806	0.947367
CI	Cardiovascular disease	0.1202	0.0301	6.5828e-05	0.00247131
CI	Cancer	0.0188	0.0398	0.6361	1
CI	Depressive disorder	0.0093	0.0347	0.789	1
CI	Diabetes type 2	0.1692	0.0297	1.1784e-08	9.84024e-07
CI	Dyslipidemia	0.0574	0.0311	0.0648	0.804893
CI	Hypertensive disease	0.0755	0.0309	0.0145	0.246932
CI	Hemorrhoids	-0.0801	0.0368	0.0298	0.440624
CI	Hernia abdominopelvic cavity	-0.0292	0.0461	0.5269	1
CI	Iron deficiency anemias	0.1546	0.0631	0.0142	0.242768
CI	Irritable bowel syndrome	-0.0988	0.0478	0.0387	0.541354
CI	Osteoarthritis	0.1895	0.0399	1.9963e-06	0.000104245
CI	Osteoporosis	-0.055	0.0443	0.2142	1
CI	Peripheral vascular disease	0.1518	0.0603	0.0118	0.208738
CI	Peptic ulcers	0.0576	0.0506	0.2543	1
CI	Psychiatric disorder	-0.1365	0.0441	0.002	0.0476792
CI	Varicose veins of lower extremities	-0.0272	0.0448	0.5432	1
CI	Disease count	0.0798	0.0304	0.0086	0.161014
MCI	Asthma	-0.0637	0.0293	0.0296	0.438278
MCI	Allergic rhinitis	0.0911	0.0333	0.0063	0.124514
MCI	Cardiovascular disease	-0.2206	0.0326	1.3938e-11	8.50096e-07
MCI	Cancer	-0.0166	0.0413	0.6876	1
MCI	Depressive disorder	-0.1525	0.0348	1.1412e-05	0.000511378
MCI	Diabetes type 2	-0.069	0.0289	0.0168	0.278273
MCI	Dyslipidemia	-0.1278	0.0297	1.7046e-05	0.000735444
MCI	Hypertensive disease	-0.1875	0.0272	5.2485e-12	8.50096e-07
MCI	Hemorrhoids	-0.1924	0.0426	6.215e-06	0.000294272
MCI	Hernia abdominopelvic cavity	-0.1408	0.0439	0.0013	0.0331016
MCI	Iron deficiency anemias	-0.1444	0.0626	0.0212	0.335727
MCI	Irritable bowel syndrome	-0.161	0.05	0.0013	0.0331016
MCI	Osteoarthritis	-0.1687	0.0369	4.7025e-06	0.000228188
MCI	Osteoporosis	-0.1184	0.0416	0.0044	0.0923954
MCI	Peripheral vascular disease	-0.2325	0.0551	2.4537e-05	0.00102159
MCI	Peptic ulcers	-0.3422	0.0594	8.2491e-09	8.50096e-07
MCI	Psychiatric disorder	-0.2449	0.0504	1.1779e-06	6.42979e-05
MCI	Varicose veins of lower extremities	-0.0242	0.0342	0.4801	1
MCI	Disease count	-0.2274	0.0355	1.4739e-10	8.50096e-07
HCI	Asthma	0.0916	0.0321	0.0043	0.0906409
HCI	Allergic rhinitis	-0.0127	0.0409	0.7555	1
HCI	Cardiovascular disease	0.1567	0.0369	2.1511e-05	0.000907338
HCI	Cancer	0.0117	0.0443	0.7921	1
HCI	Depressive disorder	0.055	0.042	0.1897	1
HCI	Diabetes type 2	0.1846	0.0348	1.159e-07	7.72399e-06
HCI	Dyslipidemia	0.0696	0.035	0.0465	0.624509
HCI	Hypertensive disease	0.0898	0.0368	0.0146	0.248316
HCI	Hemorrhoids	-0.0424	0.0419	0.312	1
HCI	Hernia abdominopelvic cavity	0.0155	0.0496	0.7546	1
HCI	Iron deficiency anemias	0.2014	0.0703	0.0042	0.088879
HCI	Irritable bowel syndrome	-0.0636	0.0575	0.2687	1
HCI	Osteoarthritis	0.2409	0.0442	5.1872e-08	3.72566e-06
HCI	Osteoporosis	-0.0289	0.0515	0.5745	1
HCI	Peripheral vascular disease	0.1749	0.0681	0.0103	0.186745
HCI	Peptic ulcers	0.0916	0.0604	0.1297	1
HCI	Psychiatric disorder	-0.1155	0.0545	0.0343	0.492417
HCI	Varicose veins of lower extremities	0.0272	0.0517	0.5986	1
HCI	Disease count	0.1495	0.0375	6.5853e-05	0.00247214
TI	Asthma	0.0228	0.0251	0.3642	1
TI	Allergic rhinitis	-0.0157	0.0301	0.6018	1
TI	Cardiovascular disease	0.0416	0.028	0.1375	1
TI	Cancer	0.0243	0.038	0.5229	1
TI	Depressive disorder	0.128	0.0316	5.1949e-05	0.0020013
TI	Diabetes type 2	-0.0173	0.0268	0.5199	1
TI	Dyslipidemia	-0.0265	0.028	0.344	1
TI	Hypertensive disease	0.0074	0.0254	0.7716	1
TI	Hemorrhoids	0.027	0.0365	0.4598	1
TI	Hernia abdominopelvic cavity	0.0503	0.0399	0.207	1
TI	Iron deficiency anemias	0.1804	0.0568	0.0015	0.0373775
TI	Irritable bowel syndrome	0.0369	0.043	0.3912	1
TI	Osteoarthritis	0.1339	0.0368	0.0003	0.00938411
TI	Osteoporosis	-0.008	0.0337	0.8114	1
TI	Peripheral vascular disease	0.0608	0.0562	0.2794	1
TI	Peptic ulcers	0.1221	0.0435	0.005	0.102775
TI	Psychiatric disorder	0.1762	0.0496	0.0004	0.0120446
TI	Varicose veins of lower extremities	0.1082	0.038	0.0044	0.0923954
TI	Disease count	0.0491	0.0306	0.108	1
MTI	Asthma	-0.1583	0.0283	2.2173e-08	1.73243e-06
MTI	Allergic rhinitis	0.0897	0.0401	0.0252	0.38559
MTI	Cardiovascular disease	-0.2826	0.0311	1.0016e-19	8.50096e-07
MTI	Cancer	-0.0279	0.0417	0.5034	1
MTI	Depressive disorder	-0.0425	0.0388	0.2723	1
MTI	Diabetes type 2	-0.2728	0.03	1.0918e-19	8.50096e-07
MTI	Dyslipidemia	-0.2113	0.0329	1.4066e-10	8.50096e-07
MTI	Hypertensive disease	-0.201	0.0274	2.1422e-13	8.50096e-07
MTI	Hemorrhoids	-0.0605	0.0378	0.1091	1
MTI	Hernia abdominopelvic cavity	-0.1061	0.0374	0.0046	0.0958826
MTI	Iron deficiency anemias	-0.3001	0.0682	1.0883e-05	0.000489821
MTI	Irritable bowel syndrome	-0.0593	0.0525	0.2586	1
MTI	Osteoarthritis	-0.2192	0.0353	5.1941e-10	8.50096e-07
MTI	Osteoporosis	-0.0295	0.0415	0.4772	1
MTI	Peripheral vascular disease	-0.2613	0.0632	3.529e-05	0.00141612
MTI	Peptic ulcers	-0.2607	0.0559	3.0627e-06	0.000154223
MTI	Psychiatric disorder	0.0185	0.0543	0.7337	1
MTI	Varicose veins of lower extremities	0.0393	0.0416	0.3445	1
MTI	Disease count	-0.313	0.0349	2.8177e-19	8.50096e-07
HTI	Asthma	-0.0335	0.0272	0.2179	1
HTI	Allergic rhinitis	-0.0061	0.036	0.8647	1
HTI	Cardiovascular disease	-0.0556	0.0306	0.0689	0.842925
HTI	Cancer	-0.004	0.0395	0.9186	1
HTI	Depressive disorder	0.0628	0.0348	0.071	0.862105
HTI	Diabetes type 2	-0.1088	0.0293	0.0002	0.00658847
HTI	Dyslipidemia	-0.099	0.0304	0.0011	0.0287149
HTI	Hypertensive disease	-0.0695	0.0251	0.0057	0.114597
HTI	Hemorrhoids	0.0033	0.0386	0.9317	1
HTI	Hernia abdominopelvic cavity	-0.0107	0.0396	0.7879	1
HTI	Iron deficiency anemias	0.0169	0.0634	0.7894	1
HTI	Irritable bowel syndrome	-0.0068	0.0489	0.8898	1
HTI	Osteoarthritis	0.0411	0.0377	0.2754	1
HTI	Osteoporosis	-0.0343	0.0354	0.3328	1
HTI	Peripheral vascular disease	-0.0721	0.0591	0.2225	1
HTI	Peptic ulcers	0.0044	0.0482	0.9268	1
HTI	Psychiatric disorder	0.1256	0.0509	0.0137	0.235785
HTI	Varicose veins of lower extremities	0.1221	0.0386	0.0015	0.0373775
HTI	Disease count	-0.0632	0.0342	0.0649	0.80583
CI: coffee intake. MCI: moderate coffee intake. HCI: heavy coffee intake. TI: tea intake. MTI: moderate tea intake. HTI: heavy tea intake.
