# Supplementary material for: Unravelling the complex causal effects of substance use behaviours on common diseases
Source: Commun Med (Lond). 2024 Mar 12;4:43. doi: 10.1038/s43856-024-00473-3 (PMC10933313; doi:10.1038/s43856-024-00473-3)
Supplement: Supplementary file 14 — Supplementary Data 11 [file 43856_2024_473_MOESM14_ESM.xlsx]

## Sheet: Supp_Data_11_mtCOJO_SUB_UKB_MR
Supplementary Data 11 Causal estimates between substance use behaviours and common diseases adjuted socio-economic status in UKBiobank
Exposure	Outcome	method	bxy	se	p
SI	ASTHMA	IVW	0.0365768	0.0397158	0.35707
SI	ASTHMA	Median	0.0440317	0.0335594	0.189501
SI	ASTHMA	Mode	0.0567707	0.0848147	0.503272
SI	ASTHMA	Egger	-0.0560431	0.187248	0.764712
SI	ASTHMA	Robust	0.0752397	0.0299915	0.0121176
SI	ASTHMA	Lasso	0.0872759	0.0227912	0.000128476
SI	ASTHMA	RAPS	0.0690514	0.0337445	0.0407266
SI	ASTHMA	PRESSO	0.0771687	0.0268149	0.00478196
SI	ASTHMA	MRMix	0.096714	0.0409917	0.0183068
SI	ASTHMA	Con-Mix	0.076714	0.0433673	0.0290681
SI	ALLERGIC_RHINITIS	IVW	-0.0988779	0.0362036	0.00631112
SI	ALLERGIC_RHINITIS	Median	-0.131801	0.0470699	0.0051086
SI	ALLERGIC_RHINITIS	Mode	-0.212608	0.123304	0.0846607
SI	ALLERGIC_RHINITIS	Egger	-0.0201761	0.170661	0.905891
SI	ALLERGIC_RHINITIS	Robust	-0.0953356	0.0379607	0.0120242
SI	ALLERGIC_RHINITIS	Lasso	-0.0849861	0.0323439	0.00859961
SI	ALLERGIC_RHINITIS	RAPS	-0.0968752	0.0379242	0.0106357
SI	ALLERGIC_RHINITIS	PRESSO	-0.0988779	0.0362036	0.00725524
SI	ALLERGIC_RHINITIS	MRMix	-0.206735	0.144843	0.153491
SI	ALLERGIC_RHINITIS	Con-Mix	-0.236735	0.0484694	0.000172762
SI	CARD	IVW	0.149062	0.0274692	5.74683e-08
SI	CARD	Median	0.133946	0.0309298	1.48666e-05
SI	CARD	Mode	0.0943827	0.0724041	0.192386
SI	CARD	Egger	0.013946	0.128925	0.91386
SI	CARD	Robust	0.14888	0.0269932	3.47857e-08
SI	CARD	Lasso	0.162983	0.0215441	3.87661e-14
SI	CARD	RAPS	0.155902	0.0273629	1.21525e-08
SI	CARD	PRESSO	0.150215	0.0246046	1.3756e-08
SI	CARD	MRMix	0.116321	0.225454	0.605896
SI	CARD	Con-Mix	0.186321	0.0535714	2.35309e-05
SI	CANCER	IVW	0.0417475	0.0240771	0.0829339
SI	CANCER	Median	0.0700738	0.029993	0.0194737
SI	CANCER	Mode	0.0968267	0.0661637	0.143347
SI	CANCER	Egger	0.177557	0.11283	0.115565
SI	CANCER	Robust	0.0604406	0.0209704	0.00394928
SI	CANCER	Lasso	0.0623748	0.0209399	0.00289424
SI	CANCER	RAPS	0.055824	0.0231713	0.0159879
SI	CANCER	PRESSO	0.057037	0.0216455	0.00953195
SI	CANCER	MRMix	0.0752924	0.0471636	0.110397
SI	CANCER	Con-Mix	0.0852924	0.0280612	0.00365991
SI	DEPRESS	IVW	0.129657	0.0339002	0.00013095
SI	DEPRESS	Median	0.12462	0.0420242	0.00302262
SI	DEPRESS	Mode	0.0966481	0.0961611	0.314866
SI	DEPRESS	Egger	-0.227292	0.156557	0.146553
SI	DEPRESS	Robust	0.122936	0.0327243	0.000172159
SI	DEPRESS	Lasso	0.119547	0.0308529	0.000106738
SI	DEPRESS	RAPS	0.128095	0.0339251	0.000159495
SI	DEPRESS	PRESSO	0.117946	0.0325446	0.000426445
SI	DEPRESS	MRMix	0.1218	0.0839818	0.146972
SI	DEPRESS	Con-Mix	0.2018	0.0561224	0.000453273
SI	DIA2	IVW	0.125512	0.051353	0.0145212
SI	DIA2	Median	0.127467	0.0516469	0.0135849
SI	DIA2	Mode	0.1708	0.137819	0.215232
SI	DIA2	Egger	-0.118975	0.240716	0.621127
SI	DIA2	Robust	0.148955	0.0527762	0.00476672
SI	DIA2	Lasso	0.178354	0.0377515	2.30782e-06
SI	DIA2	RAPS	0.156938	0.0524136	0.00275138
SI	DIA2	PRESSO	0.150317	0.0428372	0.000648746
SI	DIA2	MRMix	0.243321	0.0896849	0.0066664
SI	DIA2	Con-Mix	0.273321	0.0688776	0.000102795
SI	DYSLIPID	IVW	0.113152	0.0269575	2.6999e-05
SI	DYSLIPID	Median	0.128362	0.0299611	1.83317e-05
SI	DYSLIPID	Mode	0.138757	0.0621941	0.0256794
SI	DYSLIPID	Egger	0.115091	0.127079	0.365113
SI	DYSLIPID	Robust	0.124518	0.0277432	7.18196e-06
SI	DYSLIPID	Lasso	0.155179	0.0205543	4.36245e-14
SI	DYSLIPID	RAPS	0.132818	0.0285715	3.34154e-06
SI	DYSLIPID	PRESSO	0.123617	0.0261414	6.26123e-06
SI	DYSLIPID	MRMix	0.222364	0.114394	0.0519141
SI	DYSLIPID	Con-Mix	0.202364	0.0561224	1.1198e-06
SI	HYPER	IVW	0.0642177	0.0362182	0.0762163
SI	HYPER	Median	0.0731929	0.0312797	0.0192864
SI	HYPER	Mode	0.158141	0.0909385	0.0820374
SI	HYPER	Egger	-0.0324809	0.170519	0.848931
SI	HYPER	Robust	0.0606301	0.0332691	0.0683916
SI	HYPER	Lasso	0.0750217	0.0221702	0.000714645
SI	HYPER	RAPS	0.0660923	0.0347105	0.0568969
SI	HYPER	PRESSO	0.0478008	0.0275395	0.0853401
SI	HYPER	MRMix	0.0552625	0.0822936	0.501884
SI	HYPER	Con-Mix	0.165262	0.0408163	0.00229675
SI	HEMORRHOIDS	IVW	0.0308822	0.0401176	0.441424
SI	HEMORRHOIDS	Median	0.00835868	0.0481544	0.862195
SI	HEMORRHOIDS	Mode	-0.00994365	0.128258	0.938203
SI	HEMORRHOIDS	Egger	-0.00368278	0.188936	0.984448
SI	HEMORRHOIDS	Robust	0.0300783	0.0407022	0.459916
SI	HEMORRHOIDS	Lasso	0.0436691	0.032914	0.184587
SI	HEMORRHOIDS	RAPS	0.0327046	0.0417945	0.433915
SI	HEMORRHOIDS	PRESSO	0.0312108	0.0382522	0.416176
SI	HEMORRHOIDS	MRMix	0.0485707	0.0735201	0.50884
SI	HEMORRHOIDS	Con-Mix	0.0385707	0.0739796	0.457283
SI	HERNIA_ABDOMINOPELVIC	IVW	0.0255019	0.0327407	0.436035
SI	HERNIA_ABDOMINOPELVIC	Median	0.0202284	0.0407488	0.6196
SI	HERNIA_ABDOMINOPELVIC	Mode	0.00101789	0.0996655	0.991851
SI	HERNIA_ABDOMINOPELVIC	Egger	0.0771436	0.154364	0.617251
SI	HERNIA_ABDOMINOPELVIC	Robust	0.0126658	0.0313122	0.685845
SI	HERNIA_ABDOMINOPELVIC	Lasso	0.0179403	0.0277788	0.51839
SI	HERNIA_ABDOMINOPELVIC	RAPS	0.0204417	0.0319171	0.521872
SI	HERNIA_ABDOMINOPELVIC	PRESSO	0.0155871	0.0308236	0.614004
SI	HERNIA_ABDOMINOPELVIC	MRMix	-0.121779	0.168138	0.468893
SI	HERNIA_ABDOMINOPELVIC	Con-Mix	0.0682208	0.0459184	0.155564
SI	IRON_DEFICIENCY	IVW	-0.0242454	0.0490315	0.620962
SI	IRON_DEFICIENCY	Median	-0.00780331	0.0704527	0.911807
SI	IRON_DEFICIENCY	Mode	0.061012	0.161765	0.706051
SI	IRON_DEFICIENCY	Egger	-0.275274	0.23014	0.23165
SI	IRON_DEFICIENCY	Robust	-0.0211372	0.0487996	0.66491
SI	IRON_DEFICIENCY	Lasso	-0.0363104	0.0474463	0.444095
SI	IRON_DEFICIENCY	RAPS	-0.019594	0.0516289	0.704305
SI	IRON_DEFICIENCY	PRESSO	-0.0242454	0.0490315	0.621859
SI	IRON_DEFICIENCY	MRMix	-0.0237659	1.74097	0.989109
SI	IRON_DEFICIENCY	Con-Mix	-0.00376585	0.102041	0.958455
SI	IRRITABLE_BOWEL	IVW	0.0369364	0.0451521	0.413332
SI	IRRITABLE_BOWEL	Median	-0.00652836	0.0598854	0.913191
SI	IRRITABLE_BOWEL	Mode	-0.131186	0.193297	0.497343
SI	IRRITABLE_BOWEL	Egger	0.157475	0.212746	0.459177
SI	IRRITABLE_BOWEL	Robust	0.0269016	0.0499291	0.590027
SI	IRRITABLE_BOWEL	Lasso	0.034366	0.0414169	0.406676
SI	IRRITABLE_BOWEL	RAPS	0.0318082	0.0461339	0.490524
SI	IRRITABLE_BOWEL	PRESSO	0.0369364	0.0451521	0.41494
SI	IRRITABLE_BOWEL	MRMix	-0.269673	0.135894	0.0472069
SI	IRRITABLE_BOWEL	Con-Mix	-0.0196734	0.0867347	0.772186
SI	OSTIOA	IVW	0.155117	0.0307121	4.40259e-07
SI	OSTIOA	Median	0.136176	0.035871	0.000146883
SI	OSTIOA	Mode	0.171613	0.086435	0.0470938
SI	OSTIOA	Egger	0.175066	0.144823	0.226728
SI	OSTIOA	Robust	0.143712	0.030468	2.39554e-06
SI	OSTIOA	Lasso	0.138602	0.0243628	1.27717e-08
SI	OSTIOA	RAPS	0.152751	0.0327383	3.07409e-06
SI	OSTIOA	PRESSO	0.136246	0.02848	4.97811e-06
SI	OSTIOA	MRMix	0.0796153	0.0580314	0.170084
SI	OSTIOA	Con-Mix	0.239615	0.0586735	2.68177e-05
SI	OSTIOP	IVW	0.101571	0.0557338	0.0683903
SI	OSTIOP	Median	0.149429	0.0696315	0.0318733
SI	OSTIOP	Mode	0.107927	0.168594	0.522069
SI	OSTIOP	Egger	-0.296175	0.260082	0.254797
SI	OSTIOP	Robust	0.104916	0.056079	0.0613632
SI	OSTIOP	Lasso	0.0991792	0.0466347	0.0334429
SI	OSTIOP	RAPS	0.0975059	0.0587956	0.0972393
SI	OSTIOP	PRESSO	0.101571	0.0557338	0.0708596
SI	OSTIOP	MRMix	0.220146	0.0961505	0.0220446
SI	OSTIOP	Con-Mix	0.230146	0.102041	0.0794663
SI	PVD	IVW	0.178534	0.0527238	0.000708615
SI	PVD	Median	0.187116	0.0729146	0.0102807
SI	PVD	Mode	0.021973	0.192359	0.909056
SI	PVD	Egger	-0.0384283	0.248123	0.876919
SI	PVD	Robust	0.178613	0.0550167	0.00116822
SI	PVD	Lasso	0.165434	0.0495617	0.000844009
SI	PVD	RAPS	0.183533	0.0557586	0.000996289
SI	PVD	PRESSO	0.178534	0.0527238	0.000956246
SI	PVD	MRMix	0.357603	0.286219	0.211519
SI	PVD	Con-Mix	0.397603	0.0969388	0.000589007
SI	PEPTIC_ULCERS	IVW	0.242769	0.0523028	3.45724e-06
SI	PEPTIC_ULCERS	Median	0.298974	0.0697342	1.80824e-05
SI	PEPTIC_ULCERS	Mode	0.337596	0.21215	0.11154
SI	PEPTIC_ULCERS	Egger	0.255244	0.246422	0.300295
SI	PEPTIC_ULCERS	Robust	0.257231	0.0587409	1.19182e-05
SI	PEPTIC_ULCERS	Lasso	0.242769	0.0523028	3.45724e-06
SI	PEPTIC_ULCERS	RAPS	0.269579	0.0558102	1.36341e-06
SI	PEPTIC_ULCERS	PRESSO	0.242769	0.0523028	8.84092e-06
SI	PEPTIC_ULCERS	MRMix	0.2487	0.131665	0.0589066
SI	PEPTIC_ULCERS	Con-Mix	0.5187	0.0816327	1.34311e-07
SI	PSYCHIATRIC	IVW	0.0418072	0.0469931	0.373655
SI	PSYCHIATRIC	Median	0.0877674	0.0619465	0.156534
SI	PSYCHIATRIC	Mode	0.14447	0.153153	0.345524
SI	PSYCHIATRIC	Egger	-0.00134295	0.221568	0.995164
SI	PSYCHIATRIC	Robust	0.0746257	0.0513561	0.146195
SI	PSYCHIATRIC	Lasso	0.0875167	0.0417031	0.0358551
SI	PSYCHIATRIC	RAPS	0.0732413	0.048723	0.132783
SI	PSYCHIATRIC	PRESSO	0.0602122	0.045592	0.189123
SI	PSYCHIATRIC	MRMix	0.300541	0.2125	0.15727
SI	PSYCHIATRIC	Con-Mix	0.230541	0.0561224	0.0019587
SI	VARICOSE_VEINS	IVW	0.116776	0.0560837	0.037326
SI	VARICOSE_VEINS	Median	0.0840968	0.0675812	0.213359
SI	VARICOSE_VEINS	Mode	0.142773	0.150892	0.344048
SI	VARICOSE_VEINS	Egger	0.574667	0.261027	0.0276967
SI	VARICOSE_VEINS	Robust	0.096456	0.0538301	0.0731554
SI	VARICOSE_VEINS	Lasso	0.0823833	0.0470519	0.079963
SI	VARICOSE_VEINS	RAPS	0.101564	0.0584209	0.0821255
SI	VARICOSE_VEINS	PRESSO	0.0873671	0.0530323	0.102107
SI	VARICOSE_VEINS	MRMix	-0.0352259	0.0965914	0.715343
SI	VARICOSE_VEINS	Con-Mix	0.174774	0.0739796	0.0594552
SI	SUM_OF_CASES	IVW	0.109007	0.0164561	3.49287e-11
SI	SUM_OF_CASES	Median	0.115117	0.0207999	3.12101e-08
SI	SUM_OF_CASES	Mode	0.0834405	0.0579838	0.150141
SI	SUM_OF_CASES	Egger	0.0195725	0.0771684	0.799779
SI	SUM_OF_CASES	Robust	0.113807	0.0185777	9.0133e-10
SI	SUM_OF_CASES	Lasso	0.115165	0.0138587	9.57264e-17
SI	SUM_OF_CASES	RAPS	0.116755	0.0175509	2.884e-11
SI	SUM_OF_CASES	PRESSO	0.112968	0.0160674	1.35417e-10
SI	SUM_OF_CASES	MRMix	0.106399	0.0495347	0.0317164
SI	SUM_OF_CASES	Con-Mix	0.226399	0.0204082	1.57677e-11
FS	ASTHMA	IVW	0.01194	0.0496997	0.810142
FS	ASTHMA	Median	0.0553017	0.041121	0.178673
FS	ASTHMA	Mode	0.0576964	0.0886493	0.51515
FS	ASTHMA	Egger	-0.139629	0.231947	0.547182
FS	ASTHMA	Robust	0.0954279	0.037484	0.0109017
FS	ASTHMA	Lasso	0.0997681	0.0282029	0.000403906
FS	ASTHMA	RAPS	0.0746903	0.03978	0.0604381
FS	ASTHMA	PRESSO	0.085309	0.0326127	0.0110556
FS	ASTHMA	MRMix	0.137721	0.0534825	0.0100221
FS	ASTHMA	Con-Mix	0.147721	0.0459184	0.0126973
FS	ALLERGIC_RHINITIS	IVW	-0.114023	0.0444912	0.0103828
FS	ALLERGIC_RHINITIS	Median	-0.137011	0.0565298	0.0153633
FS	ALLERGIC_RHINITIS	Mode	-0.20308	0.123321	0.0996071
FS	ALLERGIC_RHINITIS	Egger	-0.112576	0.208213	0.58873
FS	ALLERGIC_RHINITIS	Robust	-0.112037	0.0460161	0.0149029
FS	ALLERGIC_RHINITIS	Lasso	-0.0963815	0.0421273	0.0221456
FS	ALLERGIC_RHINITIS	RAPS	-0.116123	0.0445859	0.00920162
FS	ALLERGIC_RHINITIS	PRESSO	-0.0963815	0.0421273	0.0252148
FS	ALLERGIC_RHINITIS	MRMix	-0.265961	0.209362	0.203964
FS	ALLERGIC_RHINITIS	Con-Mix	-0.205961	0.0663265	0.00270759
FS	CARD	IVW	0.138394	0.0389344	0.00037863
FS	CARD	Median	0.130934	0.0389248	0.000768849
FS	CARD	Mode	0.0969472	0.0748655	0.195337
FS	CARD	Egger	0.103271	0.181963	0.570347
FS	CARD	Robust	0.130087	0.0357063	0.000269224
FS	CARD	Lasso	0.158214	0.0267656	3.39876e-09
FS	CARD	RAPS	0.14342	0.0360261	6.86261e-05
FS	CARD	PRESSO	0.133423	0.0298757	3.31269e-05
FS	CARD	MRMix	0.156794	0.077316	0.042564
FS	CARD	Con-Mix	0.176794	0.0561224	0.00112571
FS	CANCER	IVW	0.0168587	0.0299122	0.573023
FS	CANCER	Median	0.0530406	0.0365648	0.146893
FS	CANCER	Mode	0.0858946	0.0721922	0.234123
FS	CANCER	Egger	0.256758	0.13672	0.0603839
FS	CANCER	Robust	0.032718	0.0257319	0.203553
FS	CANCER	Lasso	0.0428289	0.0250393	0.0871799
FS	CANCER	RAPS	0.0280012	0.0283648	0.323554
FS	CANCER	PRESSO	0.0331845	0.0263475	0.212096
FS	CANCER	MRMix	0.0574742	0.065309	0.37884
FS	CANCER	Con-Mix	0.0374742	0.0357143	0.274411
FS	DEPRESS	IVW	0.0694992	0.0455645	0.127186
FS	DEPRESS	Median	0.0813357	0.0522129	0.119288
FS	DEPRESS	Mode	0.0725138	0.104748	0.488767
FS	DEPRESS	Egger	-0.203498	0.211101	0.335055
FS	DEPRESS	Robust	0.060397	0.043258	0.162654
FS	DEPRESS	Lasso	0.0368446	0.0384398	0.33781
FS	DEPRESS	RAPS	0.0587194	0.0464739	0.206412
FS	DEPRESS	PRESSO	0.0527573	0.03997	0.191353
FS	DEPRESS	MRMix	0.0434964	0.0773158	0.57372
FS	DEPRESS	Con-Mix	0.143496	0.0586735	0.045201
FS	DIA2	IVW	0.0889998	0.065031	0.171132
FS	DIA2	Median	0.0876575	0.0632097	0.165511
FS	DIA2	Mode	0.154025	0.135115	0.254303
FS	DIA2	Egger	0.0490701	0.303685	0.871635
FS	DIA2	Robust	0.11225	0.0627966	0.073855
FS	DIA2	Lasso	0.118016	0.0429498	0.00600012
FS	DIA2	RAPS	0.113487	0.0666342	0.0885426
FS	DIA2	PRESSO	0.0968591	0.0544995	0.0801353
FS	DIA2	MRMix	0.173253	0.0978086	0.0765036
FS	DIA2	Con-Mix	0.213253	0.0739796	0.00228659
FS	DYSLIPID	IVW	0.0901734	0.0331616	0.0065438
FS	DYSLIPID	Median	0.123552	0.0363741	0.000682059
FS	DYSLIPID	Mode	0.136224	0.0616147	0.0270429
FS	DYSLIPID	Egger	0.223219	0.154145	0.147586
FS	DYSLIPID	Robust	0.109123	0.0342966	0.00146392
FS	DYSLIPID	Lasso	0.114665	0.0269556	2.10136e-05
FS	DYSLIPID	RAPS	0.115678	0.0327117	0.000405804
FS	DYSLIPID	PRESSO	0.11925	0.0307748	0.000245133
FS	DYSLIPID	MRMix	0.272388	0.138111	0.0485829
FS	DYSLIPID	Con-Mix	0.172388	0.0306122	1.69455e-06
FS	HYPER	IVW	0.0724041	0.047078	0.124058
FS	HYPER	Median	0.0655594	0.0383153	0.087072
FS	HYPER	Mode	-0.0410708	0.0897513	0.647235
FS	HYPER	Egger	0.0430072	0.220012	0.84502
FS	HYPER	Robust	0.0564479	0.0431502	0.190814
FS	HYPER	Lasso	0.0665943	0.0297062	0.0249765
FS	HYPER	RAPS	0.0800197	0.042877	0.0620049
FS	HYPER	PRESSO	0.0879142	0.034718	0.0138388
FS	HYPER	MRMix	0.0528158	0.22938	0.817894
FS	HYPER	Con-Mix	0.192816	0.0510204	0.0363911
FS	HEMORRHOIDS	IVW	0.0513511	0.0481764	0.28647
FS	HEMORRHOIDS	Median	0.0529251	0.0589128	0.368992
FS	HEMORRHOIDS	Mode	-0.08113	0.145474	0.577053
FS	HEMORRHOIDS	Egger	0.251013	0.223324	0.261019
FS	HEMORRHOIDS	Robust	0.0632522	0.0496266	0.202464
FS	HEMORRHOIDS	Lasso	0.0674146	0.0454768	0.138235
FS	HEMORRHOIDS	RAPS	0.0708592	0.0504483	0.160143
FS	HEMORRHOIDS	PRESSO	0.0674146	0.0454768	0.142788
FS	HEMORRHOIDS	MRMix	0.0729998	0.109795	0.506131
FS	HEMORRHOIDS	Con-Mix	0.103	0.109694	0.0590733
FS	HERNIA_ABDOMINOPELVIC	IVW	0.0438891	0.0380457	0.248669
FS	HERNIA_ABDOMINOPELVIC	Median	0.049938	0.048843	0.306583
FS	HERNIA_ABDOMINOPELVIC	Mode	0.0453058	0.100634	0.652562
FS	HERNIA_ABDOMINOPELVIC	Egger	0.0581949	0.177987	0.743697
FS	HERNIA_ABDOMINOPELVIC	Robust	0.0322371	0.0352892	0.360974
FS	HERNIA_ABDOMINOPELVIC	Lasso	0.0168031	0.0340663	0.621839
FS	HERNIA_ABDOMINOPELVIC	RAPS	0.0348307	0.0376047	0.354325
FS	HERNIA_ABDOMINOPELVIC	PRESSO	0.0438891	0.0380457	0.252592
FS	HERNIA_ABDOMINOPELVIC	MRMix	-0.114106	0.220733	0.605195
FS	HERNIA_ABDOMINOPELVIC	Con-Mix	0.0958936	0.0612245	0.230989
FS	IRON_DEFICIENCY	IVW	-0.012937	0.0577625	0.822782
FS	IRON_DEFICIENCY	Median	-0.014247	0.0863712	0.868983
FS	IRON_DEFICIENCY	Mode	0.0312063	0.190615	0.869957
FS	IRON_DEFICIENCY	Egger	-0.380129	0.269051	0.157699
FS	IRON_DEFICIENCY	Robust	-0.00499473	0.0567121	0.92982
FS	IRON_DEFICIENCY	Lasso	-0.012937	0.0577625	0.822782
FS	IRON_DEFICIENCY	RAPS	-0.00151026	0.060836	0.980194
FS	IRON_DEFICIENCY	PRESSO	-0.012937	0.0540242	0.811444
FS	IRON_DEFICIENCY	MRMix	-0.00640302	0.130501	0.960868
FS	IRON_DEFICIENCY	Con-Mix	-0.071403	0.17602	0.492711
FS	IRRITABLE_BOWEL	IVW	0.0105646	0.0610171	0.862541
FS	IRRITABLE_BOWEL	Median	-0.0192961	0.0744006	0.795362
FS	IRRITABLE_BOWEL	Mode	-0.142318	0.223617	0.524492
FS	IRRITABLE_BOWEL	Egger	0.295993	0.283427	0.29633
FS	IRRITABLE_BOWEL	Robust	-0.00745725	0.0680443	0.912731
FS	IRRITABLE_BOWEL	Lasso	-0.0308169	0.0521389	0.554484
FS	IRRITABLE_BOWEL	RAPS	-0.00307245	0.06277	0.960961
FS	IRRITABLE_BOWEL	PRESSO	-0.0264797	0.0561604	0.638793
FS	IRRITABLE_BOWEL	MRMix	-0.195677	0.161606	0.225963
FS	IRRITABLE_BOWEL	Con-Mix	-0.185677	0.112245	0.159194
FS	OSTIOA	IVW	0.163338	0.037244	1.15657e-05
FS	OSTIOA	Median	0.161721	0.0423212	0.000132771
FS	OSTIOA	Mode	0.176177	0.082737	0.033224
FS	OSTIOA	Egger	0.210917	0.17398	0.225397
FS	OSTIOA	Robust	0.155667	0.0362158	1.72096e-05
FS	OSTIOA	Lasso	0.146585	0.0295727	7.16771e-07
FS	OSTIOA	RAPS	0.170122	0.0385942	1.04347e-05
FS	OSTIOA	PRESSO	0.163516	0.0349103	1.39333e-05
FS	OSTIOA	MRMix	0.0741703	0.0596397	0.213632
FS	OSTIOA	Con-Mix	0.18417	0.0510204	0.000368865
FS	OSTIOP	IVW	0.076236	0.0648423	0.23971
FS	OSTIOP	Median	0.142969	0.0828515	0.0844189
FS	OSTIOP	Mode	0.169531	0.166639	0.308984
FS	OSTIOP	Egger	-0.0955188	0.302455	0.752146
FS	OSTIOP	Robust	0.0859925	0.0632749	0.174138
FS	OSTIOP	Lasso	0.076236	0.0648423	0.23971
FS	OSTIOP	RAPS	0.0749724	0.0671133	0.263951
FS	OSTIOP	PRESSO	0.076236	0.0648423	0.243693
FS	OSTIOP	MRMix	0.238441	0.12718	0.0608154
FS	OSTIOP	Con-Mix	0.108441	0.0943878	0.162979
FS	PVD	IVW	0.19297	0.073004	0.00821082
FS	PVD	Median	0.173433	0.0906446	0.0557052
FS	PVD	Mode	0.0644848	0.192985	0.738271
FS	PVD	Egger	-0.210357	0.338117	0.533848
FS	PVD	Robust	0.185466	0.0750165	0.0134234
FS	PVD	Lasso	0.152049	0.0658433	0.0209293
FS	PVD	RAPS	0.182509	0.0756149	0.0157929
FS	PVD	PRESSO	0.19297	0.073004	0.0101249
FS	PVD	MRMix	0.438655	0.303213	0.147984
FS	PVD	Con-Mix	0.248655	0.0969388	0.0041593
FS	PEPTIC_ULCERS	IVW	0.134989	0.0629548	0.0320153
FS	PEPTIC_ULCERS	Median	0.120825	0.0818513	0.139903
FS	PEPTIC_ULCERS	Mode	0.189647	0.206536	0.358499
FS	PEPTIC_ULCERS	Egger	0.203972	0.294187	0.488095
FS	PEPTIC_ULCERS	Robust	0.130768	0.0666022	0.0495971
FS	PEPTIC_ULCERS	Lasso	0.134989	0.0629548	0.0320153
FS	PEPTIC_ULCERS	RAPS	0.137165	0.0646186	0.0337802
FS	PEPTIC_ULCERS	PRESSO	0.134989	0.0629548	0.0354895
FS	PEPTIC_ULCERS	MRMix	0.175565	0.270856	0.516865
FS	PEPTIC_ULCERS	Con-Mix	0.195565	0.107143	0.0402437
FS	PSYCHIATRIC	IVW	0.0451856	0.0570236	0.428127
FS	PSYCHIATRIC	Median	0.105681	0.0746228	0.156716
FS	PSYCHIATRIC	Mode	0.151479	0.173879	0.383658
FS	PSYCHIATRIC	Egger	0.164826	0.266022	0.535526
FS	PSYCHIATRIC	Robust	0.0779603	0.0650998	0.231092
FS	PSYCHIATRIC	Lasso	0.0451856	0.0570236	0.428127
FS	PSYCHIATRIC	RAPS	0.0786729	0.0582483	0.176808
FS	PSYCHIATRIC	PRESSO	0.0661883	0.0552769	0.23525
FS	PSYCHIATRIC	MRMix	0.418378	0.189776	0.0274832
FS	PSYCHIATRIC	Con-Mix	0.228378	0.0765306	0.00481678
FS	VARICOSE_VEINS	IVW	0.210318	0.0620351	0.000698155
FS	VARICOSE_VEINS	Median	0.228302	0.0815318	0.00510784
FS	VARICOSE_VEINS	Mode	0.264943	0.158264	0.0941202
FS	VARICOSE_VEINS	Egger	0.496767	0.287652	0.0841722
FS	VARICOSE_VEINS	Robust	0.198691	0.0597068	0.000875404
FS	VARICOSE_VEINS	Lasso	0.187728	0.0547526	0.000606574
FS	VARICOSE_VEINS	RAPS	0.20544	0.0642806	0.00139354
FS	VARICOSE_VEINS	PRESSO	0.210318	0.0620351	0.00115078
FS	VARICOSE_VEINS	MRMix	0.0530375	0.202979	0.793865
FS	VARICOSE_VEINS	Con-Mix	0.223037	0.0943878	0.00198681
FS	SUM_OF_CASES	IVW	0.0899712	0.0221572	4.8951e-05
FS	SUM_OF_CASES	Median	0.0969165	0.0256164	0.000154713
FS	SUM_OF_CASES	Mode	0.0855194	0.0560844	0.1273
FS	SUM_OF_CASES	Egger	0.0879609	0.103662	0.396139
FS	SUM_OF_CASES	Robust	0.097611	0.0241529	5.31397e-05
FS	SUM_OF_CASES	Lasso	0.110921	0.0180852	8.61021e-10
FS	SUM_OF_CASES	RAPS	0.103085	0.0230996	8.0955e-06
FS	SUM_OF_CASES	PRESSO	0.109552	0.0201332	8.05938e-07
FS	SUM_OF_CASES	MRMix	0.0971619	0.0736165	0.186889
FS	SUM_OF_CASES	Con-Mix	0.217162	0.0382653	1.76361e-06
CS	ASTHMA	IVW	0.0261576	0.0294201	0.373946
CS	ASTHMA	Median	0.0389614	0.0337408	0.248202
CS	ASTHMA	Mode	0.101232	0.0735454	0.168679
CS	ASTHMA	Egger	0.0950625	0.132762	0.473969
CS	ASTHMA	Robust	0.0332006	0.033021	0.314685
CS	ASTHMA	Lasso	0.0413797	0.0261598	0.113693
CS	ASTHMA	RAPS	0.0406062	0.0303746	0.181272
CS	ASTHMA	PRESSO	0.0261576	0.0294201	0.379133
CS	ASTHMA	MRMix	0.163241	0.0736539	0.0266695
CS	ASTHMA	Con-Mix	0.123241	0.0382653	0.00804869
CS	ALLERGIC_RHINITIS	IVW	-0.101888	0.0329316	0.00197529
CS	ALLERGIC_RHINITIS	Median	-0.0944472	0.0441777	0.0325252
CS	ALLERGIC_RHINITIS	Mode	-0.222194	0.0972054	0.0222651
CS	ALLERGIC_RHINITIS	Egger	0.110336	0.14541	0.44798
CS	ALLERGIC_RHINITIS	Robust	-0.117272	0.0352545	0.000879631
CS	ALLERGIC_RHINITIS	Lasso	-0.101888	0.0329316	0.00197529
CS	ALLERGIC_RHINITIS	RAPS	-0.116484	0.0338728	0.000584185
CS	ALLERGIC_RHINITIS	PRESSO	-0.101888	0.0329316	0.00355006
CS	ALLERGIC_RHINITIS	MRMix	-0.14768	0.0429547	0.000585968
CS	ALLERGIC_RHINITIS	Con-Mix	-0.20768	0.0535714	0.000289897
CS	CARD	IVW	0.0742499	0.0247802	0.00273244
CS	CARD	Median	0.0793368	0.029316	0.00680444
CS	CARD	Mode	0.122048	0.0601218	0.0423554
CS	CARD	Egger	0.199283	0.110384	0.0710188
CS	CARD	Robust	0.0826287	0.0251758	0.00103048
CS	CARD	Lasso	0.0868928	0.022438	0.00010769
CS	CARD	RAPS	0.0889456	0.0252146	0.000419435
CS	CARD	PRESSO	0.0868928	0.022438	0.000389501
CS	CARD	MRMix	0.0573153	0.0717245	0.42423
CS	CARD	Con-Mix	0.147315	0.0331633	0.000199096
CS	CANCER	IVW	0.0707466	0.0211367	0.00081663
CS	CANCER	Median	0.0511397	0.0287383	0.0751579
CS	CANCER	Mode	0.0565085	0.0571036	0.32238
CS	CANCER	Egger	-0.0703881	0.0932006	0.450109
CS	CANCER	Robust	0.0577142	0.0222824	0.00959409
CS	CANCER	Lasso	0.0707466	0.0211367	0.00081663
CS	CANCER	RAPS	0.0628447	0.0210634	0.00284881
CS	CANCER	PRESSO	0.0707466	0.0211367	0.00175777
CS	CANCER	MRMix	0.107464	0.110339	0.330087
CS	CANCER	Con-Mix	0.0574636	0.0255102	0.0526311
CS	DEPRESS	IVW	0.0765514	0.034268	0.0254894
CS	DEPRESS	Median	0.0806449	0.0405188	0.0465569
CS	DEPRESS	Mode	0.00984118	0.0745394	0.894963
CS	DEPRESS	Egger	-0.198187	0.148996	0.183467
CS	DEPRESS	Robust	0.0737311	0.0334523	0.0275198
CS	DEPRESS	Lasso	0.0765514	0.034268	0.0254894
CS	DEPRESS	RAPS	0.0694554	0.0358742	0.0528577
CS	DEPRESS	PRESSO	0.0909213	0.0324321	0.00776184
CS	DEPRESS	MRMix	0.11915	0.0530295	0.0246491
CS	DEPRESS	Con-Mix	0.0491498	0.0688776	0.188938
CS	DIA2	IVW	0.0196843	0.0496986	0.69205
CS	DIA2	Median	-0.0179984	0.0517919	0.728205
CS	DIA2	Mode	-0.125756	0.135735	0.354194
CS	DIA2	Egger	-0.315504	0.219111	0.149888
CS	DIA2	Robust	0.0222511	0.0539526	0.680033
CS	DIA2	Lasso	0.0196843	0.0496986	0.69205
CS	DIA2	RAPS	0.0332128	0.0576409	0.564478
CS	DIA2	PRESSO	0.0334495	0.048283	0.49245
CS	DIA2	MRMix	0.192852	0.393689	0.624234
CS	DIA2	Con-Mix	-0.157148	0.17602	0.0930785
CS	DYSLIPID	IVW	0.0799156	0.0282875	0.00472628
CS	DYSLIPID	Median	0.0847613	0.0288712	0.00332644
CS	DYSLIPID	Mode	0.0707563	0.0546337	0.195284
CS	DYSLIPID	Egger	0.236941	0.125607	0.0592452
CS	DYSLIPID	Robust	0.0825731	0.0273588	0.00254316
CS	DYSLIPID	Lasso	0.0903924	0.0219394	3.78705e-05
CS	DYSLIPID	RAPS	0.0917508	0.0291223	0.00162975
CS	DYSLIPID	PRESSO	0.0838834	0.0250176	0.00178792
CS	DYSLIPID	MRMix	0.070759	0.0622888	0.255964
CS	DYSLIPID	Con-Mix	0.050759	0.0408163	0.0392119
CS	HYPER	IVW	0.0328395	0.0302361	0.277433
CS	HYPER	Median	0.0212487	0.0303667	0.484091
CS	HYPER	Mode	0.0658782	0.0661788	0.319513
CS	HYPER	Egger	-0.0141123	0.1369	0.917896
CS	HYPER	Robust	0.0308935	0.0309555	0.318282
CS	HYPER	Lasso	0.00810345	0.0224052	0.717594
CS	HYPER	RAPS	0.0359201	0.0326109	0.27069
CS	HYPER	PRESSO	0.0247901	0.0293513	0.403359
CS	HYPER	MRMix	-0.119753	0.0884385	0.175712
CS	HYPER	Con-Mix	0.0802475	0.0867347	0.17866
CS	HEMORRHOIDS	IVW	0.0228907	0.0436886	0.600313
CS	HEMORRHOIDS	Median	-0.0383228	0.0466201	0.411063
CS	HEMORRHOIDS	Mode	-0.0546372	0.0815525	0.502881
CS	HEMORRHOIDS	Egger	-0.134892	0.196253	0.491869
CS	HEMORRHOIDS	Robust	0.0189267	0.0422209	0.653953
CS	HEMORRHOIDS	Lasso	0.00257768	0.0367612	0.944098
CS	HEMORRHOIDS	RAPS	0.0165854	0.0441614	0.707242
CS	HEMORRHOIDS	PRESSO	0.0373377	0.0412606	0.370925
CS	HEMORRHOIDS	MRMix	-0.0677335	0.0574706	0.238567
CS	HEMORRHOIDS	Con-Mix	-0.0377335	0.0535714	0.493536
CS	HERNIA_ABDOMINOPELVIC	IVW	-0.00672721	0.0276475	0.807757
CS	HERNIA_ABDOMINOPELVIC	Median	0.00985774	0.0387835	0.799362
CS	HERNIA_ABDOMINOPELVIC	Mode	0.00683093	0.0814061	0.933127
CS	HERNIA_ABDOMINOPELVIC	Egger	0.0807184	0.124552	0.516941
CS	HERNIA_ABDOMINOPELVIC	Robust	-0.00689952	0.0299554	0.817838
CS	HERNIA_ABDOMINOPELVIC	Lasso	-0.00672721	0.0276475	0.807757
CS	HERNIA_ABDOMINOPELVIC	RAPS	-0.00791588	0.0294289	0.787942
CS	HERNIA_ABDOMINOPELVIC	PRESSO	-0.00672721	0.0276475	0.80897
CS	HERNIA_ABDOMINOPELVIC	MRMix	-0.130415	0.103401	0.207216
CS	HERNIA_ABDOMINOPELVIC	Con-Mix	-0.070415	0.0790816	0.635053
CS	IRON_DEFICIENCY	IVW	-0.0703414	0.0473739	0.137593
CS	IRON_DEFICIENCY	Median	-0.0842411	0.0680701	0.215878
CS	IRON_DEFICIENCY	Mode	-0.0445177	0.136784	0.744833
CS	IRON_DEFICIENCY	Egger	-0.249479	0.212074	0.239444
CS	IRON_DEFICIENCY	Robust	-0.069001	0.0505812	0.172516
CS	IRON_DEFICIENCY	Lasso	-0.0703414	0.0473739	0.137593
CS	IRON_DEFICIENCY	RAPS	-0.0724399	0.0498711	0.146351
CS	IRON_DEFICIENCY	PRESSO	-0.0703414	0.0452295	0.127582
CS	IRON_DEFICIENCY	MRMix	-0.219297	0.201474	0.276389
CS	IRON_DEFICIENCY	Con-Mix	-0.0892972	0.0841837	0.276155
CS	IRRITABLE_BOWEL	IVW	0.0253423	0.0478131	0.596092
CS	IRRITABLE_BOWEL	Median	0.049332	0.0592545	0.405102
CS	IRRITABLE_BOWEL	Mode	0.0671766	0.104972	0.522208
CS	IRRITABLE_BOWEL	Egger	0.44047	0.205832	0.032359
CS	IRRITABLE_BOWEL	Robust	0.0169572	0.0462878	0.714109
CS	IRRITABLE_BOWEL	Lasso	0.0253423	0.0478131	0.596092
CS	IRRITABLE_BOWEL	RAPS	0.0180722	0.0484673	0.709243
CS	IRRITABLE_BOWEL	PRESSO	0.0253423	0.0478131	0.598951
CS	IRRITABLE_BOWEL	MRMix	-0.0911186	0.0817771	0.26518
CS	IRRITABLE_BOWEL	Con-Mix	0.0388814	0.0535714	0.485116
CS	OSTIOA	IVW	0.0254016	0.0276428	0.358136
CS	OSTIOA	Median	0.045286	0.0335019	0.176457
CS	OSTIOA	Mode	0.0608767	0.0695239	0.381235
CS	OSTIOA	Egger	0.103989	0.124686	0.404278
CS	OSTIOA	Robust	0.0194324	0.0269586	0.47102
CS	OSTIOA	Lasso	0.0149592	0.0252547	0.553628
CS	OSTIOA	RAPS	0.0236646	0.0285666	0.407443
CS	OSTIOA	PRESSO	0.0149592	0.0252547	0.556962
CS	OSTIOA	MRMix	0.00632441	0.0608763	0.917257
CS	OSTIOA	Con-Mix	0.0863244	0.0484694	0.191399
CS	OSTIOP	IVW	0.0521487	0.0490134	0.287343
CS	OSTIOP	Median	0.0226731	0.0658519	0.730617
CS	OSTIOP	Mode	-0.0302	0.136631	0.825066
CS	OSTIOP	Egger	0.178345	0.220688	0.419014
CS	OSTIOP	Robust	0.0529623	0.0500831	0.290289
CS	OSTIOP	Lasso	0.0521487	0.0490134	0.287343
CS	OSTIOP	RAPS	0.0561004	0.0532767	0.29234
CS	OSTIOP	PRESSO	0.0521487	0.0490134	0.293569
CS	OSTIOP	MRMix	0.132711	0.187583	0.479271
CS	OSTIOP	Con-Mix	0.132711	0.163265	0.551003
CS	PVD	IVW	0.0984267	0.0594112	0.0975792
CS	PVD	Median	0.0536113	0.0732337	0.464133
CS	PVD	Mode	-0.028892	0.150097	0.84736
CS	PVD	Egger	0.282053	0.268231	0.293015
CS	PVD	Robust	0.100352	0.0601145	0.0950482
CS	PVD	Lasso	0.0984267	0.0594112	0.0975792
CS	PVD	RAPS	0.111874	0.0642392	0.0815927
CS	PVD	PRESSO	0.0984267	0.0594112	0.105214
CS	PVD	MRMix	0.0388177	0.267157	0.884474
CS	PVD	Con-Mix	-0.0511823	0.193878	0.429762
CS	PEPTIC_ULCERS	IVW	0.171853	0.0585601	0.0033393
CS	PEPTIC_ULCERS	Median	0.194797	0.0684426	0.0044253
CS	PEPTIC_ULCERS	Mode	0.249695	0.147974	0.0915207
CS	PEPTIC_ULCERS	Egger	0.431569	0.261785	0.0992373
CS	PEPTIC_ULCERS	Robust	0.168013	0.0584937	0.00407453
CS	PEPTIC_ULCERS	Lasso	0.13867	0.0537765	0.00991886
CS	PEPTIC_ULCERS	RAPS	0.173832	0.0645167	0.00705212
CS	PEPTIC_ULCERS	PRESSO	0.171853	0.0585601	0.00544924
CS	PEPTIC_ULCERS	MRMix	0.106597	0.0835417	0.201965
CS	PEPTIC_ULCERS	Con-Mix	0.346597	0.0790816	0.0116578
CS	PSYCHIATRIC	IVW	0.081528	0.054442	0.134258
CS	PSYCHIATRIC	Median	0.0786136	0.059368	0.185445
CS	PSYCHIATRIC	Mode	0.0718379	0.107664	0.50462
CS	PSYCHIATRIC	Egger	-0.114003	0.244893	0.64156
CS	PSYCHIATRIC	Robust	0.103635	0.0462405	0.0250127
CS	PSYCHIATRIC	Lasso	0.101234	0.0423879	0.0169277
CS	PSYCHIATRIC	RAPS	0.096775	0.050505	0.0553464
CS	PSYCHIATRIC	PRESSO	0.0837889	0.0461923	0.0773903
CS	PSYCHIATRIC	MRMix	0.162863	0.0733574	0.0264097
CS	PSYCHIATRIC	Con-Mix	0.152863	0.0535714	0.0110672
CS	VARICOSE_VEINS	IVW	0.0968694	0.0539838	0.072747
CS	VARICOSE_VEINS	Median	0.0936708	0.0664539	0.15867
CS	VARICOSE_VEINS	Mode	-0.0299466	0.141582	0.832486
CS	VARICOSE_VEINS	Egger	-0.00259358	0.244653	0.991542
CS	VARICOSE_VEINS	Robust	0.0948503	0.0555002	0.0874497
CS	VARICOSE_VEINS	Lasso	0.0968694	0.0539838	0.072747
CS	VARICOSE_VEINS	RAPS	0.097154	0.0623789	0.119356
CS	VARICOSE_VEINS	PRESSO	0.0968694	0.0539838	0.0801229
CS	VARICOSE_VEINS	MRMix	0.145135	1.70041	0.931981
CS	VARICOSE_VEINS	Con-Mix	-0.0148652	0.181122	0.728068
CS	SUM_OF_CASES	IVW	0.0588352	0.0164884	0.000359343
CS	SUM_OF_CASES	Median	0.0796352	0.0196081	4.87936e-05
CS	SUM_OF_CASES	Mode	0.106945	0.0423924	0.0116448
CS	SUM_OF_CASES	Egger	0.0605525	0.0746709	0.417409
CS	SUM_OF_CASES	Robust	0.0678442	0.020701	0.00104787
CS	SUM_OF_CASES	Lasso	0.0672539	0.0155053	1.44129e-05
CS	SUM_OF_CASES	RAPS	0.0692382	0.0166516	3.20966e-05
CS	SUM_OF_CASES	PRESSO	0.0588352	0.0164884	0.000932511
CS	SUM_OF_CASES	MRMix	0.0333841	0.0308834	0.279709
CS	SUM_OF_CASES	Con-Mix	0.123384	0.0178571	1.23851e-06
SC	ASTHMA	IVW	0.0652931	0.138691	0.637798
SC	ASTHMA	Median	0.0829859	0.0751466	0.269454
SC	ASTHMA	Mode	-0.132443	0.125161	0.289974
SC	ASTHMA	Egger	-0.374077	0.418209	0.371068
SC	ASTHMA	Robust	0.049888	0.142677	0.726596
SC	ASTHMA	Lasso	-0.0175715	0.0909186	0.846751
SC	ASTHMA	RAPS	-0.0250528	0.113763	0.825701
SC	ASTHMA	PRESSO	0.0612737	0.0922985	0.554239
SC	ASTHMA	MRMix	-0.171671	0.100469	0.0875081
SC	ASTHMA	Con-Mix	-0.191671	0.0663265	0.026942
SC	ALLERGIC_RHINITIS	IVW	0.0902753	0.0966396	0.350229
SC	ALLERGIC_RHINITIS	Median	0.0896343	0.0807433	0.26695
SC	ALLERGIC_RHINITIS	Mode	0.0807011	0.0884077	0.361333
SC	ALLERGIC_RHINITIS	Egger	-0.0384692	0.326961	0.906339
SC	ALLERGIC_RHINITIS	Robust	0.0818595	0.0658381	0.213741
SC	ALLERGIC_RHINITIS	Lasso	0.0902753	0.0966396	0.350229
SC	ALLERGIC_RHINITIS	RAPS	0.0661767	0.0883228	0.453701
SC	ALLERGIC_RHINITIS	PRESSO	0.0902753	0.0966396	0.393111
SC	ALLERGIC_RHINITIS	MRMix	0.121573	0.141004	0.388577
SC	ALLERGIC_RHINITIS	Con-Mix	0.0315735	0.0943878	0.618419
SC	CARD	IVW	-0.0653398	0.0597056	0.273795
SC	CARD	Median	-0.0572355	0.0551272	0.299157
SC	CARD	Mode	-0.0208117	0.0733482	0.776611
SC	CARD	Egger	-0.149217	0.201337	0.458615
SC	CARD	Robust	-0.0645976	0.0525714	0.219162
SC	CARD	Lasso	-0.0653398	0.0597056	0.273795
SC	CARD	RAPS	-0.085465	0.0667416	0.200357
SC	CARD	PRESSO	-0.0653398	0.0597056	0.32369
SC	CARD	MRMix	-0.0561171	6.56582	0.993181
SC	CARD	Con-Mix	-0.186117	0.15051	0.197634
SC	CANCER	IVW	0.0303729	0.0427656	0.477568
SC	CANCER	Median	0.0256518	0.055895	0.646286
SC	CANCER	Mode	-0.0310079	0.0804164	0.699799
SC	CANCER	Egger	0.0763554	0.132245	0.563683
SC	CANCER	Robust	0.0302928	0.0434228	0.485413
SC	CANCER	Lasso	0.0303729	0.0427656	0.477568
SC	CANCER	RAPS	0.0306904	0.0447802	0.49312
SC	CANCER	PRESSO	0.0303729	0.0372479	0.451908
SC	CANCER	MRMix	-0.0179072	0.0346782	0.605587
SC	CANCER	Con-Mix	0.0920928	0.0892857	0.35004
SC	DEPRESS	IVW	0.0603711	0.091611	0.509899
SC	DEPRESS	Median	0.049161	0.0764357	0.520115
SC	DEPRESS	Mode	-0.0059746	0.0790385	0.939744
SC	DEPRESS	Egger	0.0203825	0.315691	0.948521
SC	DEPRESS	Robust	0.0546556	0.077775	0.482218
SC	DEPRESS	Lasso	0.0603711	0.091611	0.509899
SC	DEPRESS	RAPS	0.0781369	0.087631	0.372576
SC	DEPRESS	PRESSO	0.0110723	0.071541	0.884499
SC	DEPRESS	MRMix	-0.0398705	0.077163	0.605362
SC	DEPRESS	Con-Mix	-0.0298705	0.188776	0.639044
SC	DIA2	IVW	0.114436	0.120511	0.342322
SC	DIA2	Median	0.212057	0.0835773	0.0111727
SC	DIA2	Mode	0.234627	0.087152	0.0070992
SC	DIA2	Egger	0.186515	0.415137	0.653227
SC	DIA2	Robust	0.142576	0.157773	0.366168
SC	DIA2	Lasso	0.114436	0.120511	0.342322
SC	DIA2	RAPS	0.102095	0.144358	0.479419
SC	DIA2	PRESSO	0.186306	0.0946958	0.120526
SC	DIA2	MRMix	0.23058	0.19249	0.230965
SC	DIA2	Con-Mix	0.25058	0.0714286	0.00242531
SC	DYSLIPID	IVW	-0.0298821	0.0896931	0.739014
SC	DYSLIPID	Median	-0.0566204	0.0686837	0.409732
SC	DYSLIPID	Mode	-0.100719	0.171708	0.557491
SC	DYSLIPID	Egger	0.0615595	0.306021	0.840573
SC	DYSLIPID	Robust	-0.0418048	0.119435	0.726321
SC	DYSLIPID	Lasso	-0.149512	0.0678852	0.0276354
SC	DYSLIPID	RAPS	-0.0926397	0.0812025	0.253933
SC	DYSLIPID	PRESSO	-0.149512	0.0678852	0.0924028
SC	DYSLIPID	MRMix	-0.200353	0.129617	0.122169
SC	DYSLIPID	Con-Mix	-0.190353	0.19898	0.0309867
SC	HYPER	IVW	0.0406914	0.0599227	0.497096
SC	HYPER	Median	0.0329841	0.0509975	0.517775
SC	HYPER	Mode	0.0199829	0.0665731	0.764051
SC	HYPER	Egger	-0.0530462	0.200933	0.791781
SC	HYPER	Robust	0.0403398	0.0484263	0.404837
SC	HYPER	Lasso	0.0406914	0.0599227	0.497096
SC	HYPER	RAPS	0.0275696	0.0627955	0.660634
SC	HYPER	PRESSO	0.0406914	0.0599227	0.527251
SC	HYPER	MRMix	0.293924	0.137264	0.0322503
SC	HYPER	Con-Mix	-0.0760764	0.163265	0.382377
SC	HEMORRHOIDS	IVW	0.0192141	0.064863	0.767057
SC	HEMORRHOIDS	Median	-0.00989458	0.0788227	0.900104
SC	HEMORRHOIDS	Mode	-0.0410878	0.0938009	0.661363
SC	HEMORRHOIDS	Egger	-0.198734	0.20025	0.320989
SC	HEMORRHOIDS	Robust	0.0185936	0.0497738	0.70873
SC	HEMORRHOIDS	Lasso	0.0192141	0.064863	0.767057
SC	HEMORRHOIDS	RAPS	0.0193232	0.0680359	0.776399
SC	HEMORRHOIDS	PRESSO	0.0192141	0.0418979	0.66577
SC	HEMORRHOIDS	MRMix	0.0259935	0.0720627	0.718319
SC	HEMORRHOIDS	Con-Mix	0.0213781	0.0994898	0.768497
SC	HERNIA_ABDOMINOPELVIC	IVW	-0.0367289	0.0561103	0.512735
SC	HERNIA_ABDOMINOPELVIC	Median	-0.0388213	0.0731529	0.595635
SC	HERNIA_ABDOMINOPELVIC	Mode	-0.0455517	0.093169	0.624902
SC	HERNIA_ABDOMINOPELVIC	Egger	-0.147174	0.173386	0.39598
SC	HERNIA_ABDOMINOPELVIC	Robust	-0.0343822	0.0591922	0.561337
SC	HERNIA_ABDOMINOPELVIC	Lasso	-0.0367289	0.0561103	0.512735
SC	HERNIA_ABDOMINOPELVIC	RAPS	-0.0383924	0.0586906	0.513016
SC	HERNIA_ABDOMINOPELVIC	PRESSO	-0.0367289	0.0525372	0.515664
SC	HERNIA_ABDOMINOPELVIC	MRMix	-0.114317	0.075152	0.128222
SC	HERNIA_ABDOMINOPELVIC	Con-Mix	-0.0643174	0.145408	0.472777
SC	IRON_DEFICIENCY	IVW	0.0861511	0.138935	0.535203
SC	IRON_DEFICIENCY	Median	0.125982	0.153583	0.412053
SC	IRON_DEFICIENCY	Mode	0.305129	0.303862	0.315298
SC	IRON_DEFICIENCY	Egger	0.139883	0.478076	0.769831
SC	IRON_DEFICIENCY	Robust	0.0773052	0.184745	0.675623
SC	IRON_DEFICIENCY	Lasso	0.0861511	0.138935	0.535203
SC	IRON_DEFICIENCY	RAPS	0.0308486	0.129905	0.812291
SC	IRON_DEFICIENCY	PRESSO	0.0861511	0.138935	0.562367
SC	IRON_DEFICIENCY	MRMix	0.311228	0.31294	0.319965
SC	IRON_DEFICIENCY	Con-Mix	0.291228	0.352041	0.369425
SC	IRRITABLE_BOWEL	IVW	0.0244824	0.140991	0.862144
SC	IRRITABLE_BOWEL	Median	-0.0715346	0.103103	0.487796
SC	IRRITABLE_BOWEL	Mode	-0.0876452	0.109428	0.423166
SC	IRRITABLE_BOWEL	Egger	-0.413435	0.427888	0.333934
SC	IRRITABLE_BOWEL	Robust	-0.0759312	0.0447721	0.0898957
SC	IRRITABLE_BOWEL	Lasso	0.0244824	0.140991	0.862144
SC	IRRITABLE_BOWEL	RAPS	-0.0314702	0.099619	0.752074
SC	IRRITABLE_BOWEL	PRESSO	-0.0752562	0.0340541	0.0916365
SC	IRRITABLE_BOWEL	MRMix	-0.109703	0.0849198	0.196413
SC	IRRITABLE_BOWEL	Con-Mix	-0.0797028	0.0841837	0.394083
SC	OSTIOA	IVW	0.0892676	0.0475503	0.0604729
SC	OSTIOA	Median	0.076344	0.0628863	0.224747
SC	OSTIOA	Mode	0.176156	0.100244	0.078872
SC	OSTIOA	Egger	-0.0417948	0.148669	0.778613
SC	OSTIOA	Robust	0.0917334	0.0569335	0.107128
SC	OSTIOA	Lasso	0.0892676	0.0475503	0.0604729
SC	OSTIOA	RAPS	0.0938237	0.0499461	0.060313
SC	OSTIOA	PRESSO	0.0892676	0.0474988	0.118973
SC	OSTIOA	MRMix	0.118663	0.053944	0.0278247
SC	OSTIOA	Con-Mix	0.183663	0.102041	0.107698
SC	OSTIOP	IVW	-0.103765	0.0951555	0.2755
SC	OSTIOP	Median	-0.175485	0.117358	0.134836
SC	OSTIOP	Mode	-0.205306	0.134872	0.127953
SC	OSTIOP	Egger	-0.552213	0.293431	0.0598475
SC	OSTIOP	Robust	-0.107741	0.0797157	0.176513
SC	OSTIOP	Lasso	-0.103765	0.0951555	0.2755
SC	OSTIOP	RAPS	-0.105921	0.0997301	0.288199
SC	OSTIOP	PRESSO	-0.103765	0.0824667	0.263852
SC	OSTIOP	MRMix	0.0560538	0.411742	0.891712
SC	OSTIOP	Con-Mix	-0.183946	0.219388	0.15303
SC	PVD	IVW	0.134731	0.125806	0.284195
SC	PVD	Median	0.123773	0.129351	0.338628
SC	PVD	Mode	0.113947	0.152463	0.454836
SC	PVD	Egger	-0.181793	0.401333	0.650568
SC	PVD	Robust	0.134588	0.0916544	0.141986
SC	PVD	Lasso	0.134731	0.125806	0.284195
SC	PVD	RAPS	0.118872	0.140512	0.39756
SC	PVD	PRESSO	0.134731	0.125806	0.333144
SC	PVD	MRMix	0.1865	0.90401	0.836554
SC	PVD	Con-Mix	0.1365	0.311224	0.292923
SC	PEPTIC_ULCERS	IVW	-0.0846566	0.110619	0.444095
SC	PEPTIC_ULCERS	Median	-0.191454	0.128614	0.136596
SC	PEPTIC_ULCERS	Mode	-0.165453	0.181999	0.363305
SC	PEPTIC_ULCERS	Egger	0.246306	0.339208	0.467764
SC	PEPTIC_ULCERS	Robust	-0.0888553	0.123097	0.4704
SC	PEPTIC_ULCERS	Lasso	-0.0846566	0.110619	0.444095
SC	PEPTIC_ULCERS	RAPS	-0.0884742	0.117331	0.450814
SC	PEPTIC_ULCERS	PRESSO	-0.0846566	0.110619	0.478642
SC	PEPTIC_ULCERS	MRMix	-0.0767165	0.257628	0.765871
SC	PEPTIC_ULCERS	Con-Mix	-0.286717	0.252551	0.121279
SC	PSYCHIATRIC	IVW	-0.011999	0.138289	0.930856
SC	PSYCHIATRIC	Median	-0.0598108	0.109946	0.586441
SC	PSYCHIATRIC	Mode	-0.119951	0.113923	0.29238
SC	PSYCHIATRIC	Egger	-0.149159	0.471756	0.751867
SC	PSYCHIATRIC	Robust	-0.0311601	0.119291	0.793929
SC	PSYCHIATRIC	Lasso	-0.011999	0.138289	0.930856
SC	PSYCHIATRIC	RAPS	-0.00715238	0.125624	0.954597
SC	PSYCHIATRIC	PRESSO	-0.0936683	0.0934092	0.372712
SC	PSYCHIATRIC	MRMix	-0.157108	0.0982813	0.10992
SC	PSYCHIATRIC	Con-Mix	-0.147108	0.114796	0.189731
SC	VARICOSE_VEINS	IVW	-0.165187	0.116502	0.156224
SC	VARICOSE_VEINS	Median	-0.182434	0.117352	0.120044
SC	VARICOSE_VEINS	Mode	-0.179253	0.137282	0.191646
SC	VARICOSE_VEINS	Egger	0.0406803	0.387453	0.91638
SC	VARICOSE_VEINS	Robust	-0.179227	0.0969521	0.0645135
SC	VARICOSE_VEINS	Lasso	-0.165187	0.116502	0.156224
SC	VARICOSE_VEINS	RAPS	-0.16263	0.125295	0.194296
SC	VARICOSE_VEINS	PRESSO	-0.165187	0.116502	0.215423
SC	VARICOSE_VEINS	MRMix	-0.235856	8.07792	0.976707
SC	VARICOSE_VEINS	Con-Mix	-0.240856	0.130102	0.0589597
SC	SUM_OF_CASES	IVW	0.00487398	0.0522723	0.925711
SC	SUM_OF_CASES	Median	-0.0343087	0.0466865	0.462416
SC	SUM_OF_CASES	Mode	-0.0963865	0.114112	0.398297
SC	SUM_OF_CASES	Egger	-0.0678005	0.176284	0.700526
SC	SUM_OF_CASES	Robust	-0.00263357	0.1065	0.980272
SC	SUM_OF_CASES	Lasso	0.00487398	0.0522723	0.925711
SC	SUM_OF_CASES	RAPS	-0.0201852	0.0495779	0.683905
SC	SUM_OF_CASES	PRESSO	-0.0511141	0.0531885	0.390974
SC	SUM_OF_CASES	MRMix	-0.117202	0.0313919	0.000188824
SC	SUM_OF_CASES	Con-Mix	-0.0872022	0.0357143	0.0242402
AC	ASTHMA	IVW	0.0403932	0.0847164	0.633501
AC	ASTHMA	Median	-0.0519658	0.0793662	0.512622
AC	ASTHMA	Mode	-0.0518217	0.0820662	0.527739
AC	ASTHMA	Egger	-0.111731	0.149644	0.455276
AC	ASTHMA	Robust	0.0797195	0.0876591	0.363125
AC	ASTHMA	Lasso	0.107082	0.0660991	0.105229
AC	ASTHMA	RAPS	0.00437125	0.0740429	0.952923
AC	ASTHMA	PRESSO	0.107082	0.0660991	0.112541
AC	ASTHMA	MRMix	0.293975	0.104998	0.00511318
AC	ASTHMA	Con-Mix	-0.046025	0.158163	0.650102
AC	ALLERGIC_RHINITIS	IVW	-0.114976	0.111876	0.304087
AC	ALLERGIC_RHINITIS	Median	0.061822	0.110551	0.576014
AC	ALLERGIC_RHINITIS	Mode	0.032799	0.109174	0.76385
AC	ALLERGIC_RHINITIS	Egger	-0.0516266	0.201005	0.797301
AC	ALLERGIC_RHINITIS	Robust	-0.0649993	0.105516	0.537886
AC	ALLERGIC_RHINITIS	Lasso	-0.095171	0.0976884	0.329942
AC	ALLERGIC_RHINITIS	RAPS	-0.0436397	0.114584	0.703311
AC	ALLERGIC_RHINITIS	PRESSO	-0.0382644	0.0870386	0.662517
AC	ALLERGIC_RHINITIS	MRMix	-0.0202422	0.16195	0.900531
AC	ALLERGIC_RHINITIS	Con-Mix	-0.0202422	0.0816327	0.812769
AC	CARD	IVW	0.194869	0.0525495	0.000208657
AC	CARD	Median	0.193057	0.0755245	0.0105817
AC	CARD	Mode	0.199122	0.0769474	0.00965988
AC	CARD	Egger	0.157023	0.0954059	0.0997953
AC	CARD	Robust	0.225096	0.0424344	1.12941e-07
AC	CARD	Lasso	0.236296	0.0469759	4.90089e-07
AC	CARD	RAPS	0.21593	0.0496465	1.36541e-05
AC	CARD	PRESSO	0.194869	0.0525495	0.000570514
AC	CARD	MRMix	0.461812	0.0969961	1.92507e-06
AC	CARD	Con-Mix	0.251812	0.0892857	0.000685357
AC	CANCER	IVW	0.0163867	0.0604275	0.786253
AC	CANCER	Median	0.0633568	0.0777636	0.415224
AC	CANCER	Mode	0.0891393	0.0814794	0.273951
AC	CANCER	Egger	0.00941448	0.108973	0.931154
AC	CANCER	Robust	0.0246382	0.0570074	0.665601
AC	CANCER	Lasso	0.0311406	0.0537712	0.562501
AC	CANCER	RAPS	0.0231541	0.0579739	0.689607
AC	CANCER	PRESSO	0.0508434	0.0576879	0.382916
AC	CANCER	MRMix	-0.522688	0.244868	0.0327961
AC	CANCER	Con-Mix	0.117312	0.140306	0.467088
AC	DEPRESS	IVW	-0.0618632	0.0780038	0.427732
AC	DEPRESS	Median	-0.233585	0.0973247	0.0163924
AC	DEPRESS	Mode	-0.22262	0.0966335	0.0212365
AC	DEPRESS	Egger	-0.241346	0.135878	0.075701
AC	DEPRESS	Robust	-0.110616	0.0776124	0.154088
AC	DEPRESS	Lasso	NA	NA	NA
AC	DEPRESS	RAPS	-0.11619	0.073525	0.114044
AC	DEPRESS	PRESSO	-0.0996475	0.0678733	0.149179
AC	DEPRESS	MRMix	-0.0467493	0.0957339	0.62532
AC	DEPRESS	Con-Mix	-0.216749	0.0867347	0.0259912
AC	DIA2	IVW	0.219254	0.142458	0.123786
AC	DIA2	Median	0.0190912	0.118175	0.87166
AC	DIA2	Mode	0.0249261	0.118987	0.834069
AC	DIA2	Egger	0.199712	0.258952	0.440571
AC	DIA2	Robust	0.106176	0.108814	0.329186
AC	DIA2	Lasso	NA	NA	NA
AC	DIA2	RAPS	0.11922	0.113909	0.295269
AC	DIA2	PRESSO	0.0877268	0.103168	0.400205
AC	DIA2	MRMix	0.739559	0.248251	0.0028912
AC	DIA2	Con-Mix	0.129559	0.191327	0.174646
AC	DYSLIPID	IVW	0.114337	0.122006	0.348682
AC	DYSLIPID	Median	0.424916	0.0682568	4.80762e-10
AC	DYSLIPID	Mode	0.408712	0.0685794	2.52722e-09
AC	DYSLIPID	Egger	0.351223	0.218862	0.108544
AC	DYSLIPID	Robust	0.306117	0.0747518	4.21949e-05
AC	DYSLIPID	Lasso	0.325909	0.049574	4.89191e-11
AC	DYSLIPID	RAPS	0.340188	0.0629229	6.42941e-08
AC	DYSLIPID	PRESSO	0.238472	0.0713116	0.00174526
AC	DYSLIPID	MRMix	0.276869	0.0839509	0.000973826
AC	DYSLIPID	Con-Mix	0.406869	0.0510204	1.96016e-06
AC	HYPER	IVW	0.277606	0.0735118	0.000159146
AC	HYPER	Median	0.218812	0.0707531	0.00198401
AC	HYPER	Mode	0.18471	0.0732814	0.0117167
AC	HYPER	Egger	0.397949	0.132085	0.00258833
AC	HYPER	Robust	0.251447	0.0641873	8.95113e-05
AC	HYPER	Lasso	0.191257	0.0564864	0.000709477
AC	HYPER	RAPS	0.262722	0.0685589	0.000127072
AC	HYPER	PRESSO	0.265018	0.0636077	0.000146383
AC	HYPER	MRMix	0.130779	0.188748	0.488387
AC	HYPER	Con-Mix	0.180779	0.0561224	0.0288958
AC	HEMORRHOIDS	IVW	-0.102901	0.0932317	0.26972
AC	HEMORRHOIDS	Median	-0.0929474	0.115803	0.422187
AC	HEMORRHOIDS	Mode	-0.135245	0.11432	0.236793
AC	HEMORRHOIDS	Egger	-0.197998	0.166888	0.23546
AC	HEMORRHOIDS	Robust	-0.063782	0.0671538	0.342219
AC	HEMORRHOIDS	Lasso	-0.021363	0.07914	0.787207
AC	HEMORRHOIDS	RAPS	-0.0780158	0.0847654	0.357378
AC	HEMORRHOIDS	PRESSO	-0.0731007	0.0851132	0.39507
AC	HEMORRHOIDS	MRMix	0.366233	0.1439	0.0109258
AC	HEMORRHOIDS	Con-Mix	-0.133767	0.0892857	0.219091
AC	HERNIA_ABDOMINOPELVIC	IVW	-0.136484	0.0798121	0.0872526
AC	HERNIA_ABDOMINOPELVIC	Median	-0.219732	0.0989743	0.0264122
AC	HERNIA_ABDOMINOPELVIC	Mode	-0.244862	0.0984683	0.012893
AC	HERNIA_ABDOMINOPELVIC	Egger	-0.254314	0.141169	0.0716252
AC	HERNIA_ABDOMINOPELVIC	Robust	-0.1615	0.0634367	0.0109014
AC	HERNIA_ABDOMINOPELVIC	Lasso	-0.139124	0.0633951	0.0281951
AC	HERNIA_ABDOMINOPELVIC	RAPS	-0.168277	0.0715889	0.0187432
AC	HERNIA_ABDOMINOPELVIC	PRESSO	-0.139124	0.0633951	0.0336446
AC	HERNIA_ABDOMINOPELVIC	MRMix	0.0365281	0.206327	0.859477
AC	HERNIA_ABDOMINOPELVIC	Con-Mix	-0.243472	0.0816327	0.00636586
AC	IRON_DEFICIENCY	IVW	0.182251	0.126454	0.149515
AC	IRON_DEFICIENCY	Median	0.182616	0.18156	0.314505
AC	IRON_DEFICIENCY	Mode	0.1376	0.17492	0.431491
AC	IRON_DEFICIENCY	Egger	0.301851	0.229602	0.188622
AC	IRON_DEFICIENCY	Robust	0.173397	0.100064	0.0831216
AC	IRON_DEFICIENCY	Lasso	0.182251	0.126454	0.149515
AC	IRON_DEFICIENCY	RAPS	0.196583	0.13186	0.136002
AC	IRON_DEFICIENCY	PRESSO	0.182251	0.126454	0.156438
AC	IRON_DEFICIENCY	MRMix	-0.00491886	0.254634	0.984588
AC	IRON_DEFICIENCY	Con-Mix	0.165081	0.155612	0.337714
AC	IRRITABLE_BOWEL	IVW	-0.223982	0.128954	0.0824014
AC	IRRITABLE_BOWEL	Median	-0.178066	0.147908	0.22863
AC	IRRITABLE_BOWEL	Mode	-0.213251	0.142453	0.134394
AC	IRRITABLE_BOWEL	Egger	-0.202676	0.230378	0.378991
AC	IRRITABLE_BOWEL	Robust	-0.228078	0.0993166	0.0216488
AC	IRRITABLE_BOWEL	Lasso	-0.279068	0.0983683	0.00455436
AC	IRRITABLE_BOWEL	RAPS	-0.225834	0.119639	0.0590748
AC	IRRITABLE_BOWEL	PRESSO	-0.186855	0.12114	0.130121
AC	IRRITABLE_BOWEL	MRMix	-0.872885	0.184591	2.259e-06
AC	IRRITABLE_BOWEL	Con-Mix	-0.372885	0.165816	0.0137768
AC	OSTIOA	IVW	0.0303516	0.0936953	0.745984
AC	OSTIOA	Median	0.0662505	0.085076	0.436144
AC	OSTIOA	Mode	0.106222	0.0798365	0.183356
AC	OSTIOA	Egger	0.00822885	0.169118	0.961192
AC	OSTIOA	Robust	0.0979309	0.0556755	0.0785844
AC	OSTIOA	Lasso	0.079884	0.0656339	0.22356
AC	OSTIOA	RAPS	0.0741392	0.0906588	0.413481
AC	OSTIOA	PRESSO	0.0974062	0.0730337	0.18916
AC	OSTIOA	MRMix	0.10041	0.221757	0.650699
AC	OSTIOA	Con-Mix	0.16041	0.0816327	0.0232037
AC	OSTIOP	IVW	-0.203866	0.149104	0.171538
AC	OSTIOP	Median	-0.0575176	0.172541	0.738866
AC	OSTIOP	Mode	-0.0593484	0.181833	0.74413
AC	OSTIOP	Egger	-0.284191	0.268638	0.290104
AC	OSTIOP	Robust	-0.153887	0.13139	0.241509
AC	OSTIOP	Lasso	-0.10646	0.126042	0.398314
AC	OSTIOP	RAPS	-0.144891	0.145696	0.319993
AC	OSTIOP	PRESSO	-0.10646	0.126042	0.402989
AC	OSTIOP	MRMix	-0.0965599	0.200795	0.630597
AC	OSTIOP	Con-Mix	-0.27656	0.247449	0.353199
AC	PVD	IVW	0.0502329	0.15737	0.749573
AC	PVD	Median	-0.112492	0.182284	0.537152
AC	PVD	Mode	-0.162902	0.179688	0.364626
AC	PVD	Egger	-0.276561	0.277254	0.318521
AC	PVD	Robust	0.0227128	0.130984	0.862336
AC	PVD	Lasso	0.0108664	0.143739	0.939739
AC	PVD	RAPS	-0.00027512	0.150922	0.998546
AC	PVD	PRESSO	0.0108664	0.143739	0.940082
AC	PVD	MRMix	0.205066	0.399261	0.607522
AC	PVD	Con-Mix	-0.214934	0.191327	0.507457
AC	PEPTIC_ULCERS	IVW	0.111653	0.127177	0.379979
AC	PEPTIC_ULCERS	Median	-0.0874422	0.169108	0.605102
AC	PEPTIC_ULCERS	Mode	-0.0773078	0.185158	0.676295
AC	PEPTIC_ULCERS	Egger	-0.122747	0.223302	0.582532
AC	PEPTIC_ULCERS	Robust	0.133154	0.163464	0.415314
AC	PEPTIC_ULCERS	Lasso	0.194382	0.119592	0.104081
AC	PEPTIC_ULCERS	RAPS	0.0869668	0.1259	0.489717
AC	PEPTIC_ULCERS	PRESSO	0.111653	0.127177	0.384642
AC	PEPTIC_ULCERS	MRMix	0.96525	0.371982	0.00946234
AC	PEPTIC_ULCERS	Con-Mix	0.82525	0.392857	0.313663
AC	PSYCHIATRIC	IVW	-0.141224	0.109516	0.197214
AC	PSYCHIATRIC	Median	-0.128198	0.15204	0.399128
AC	PSYCHIATRIC	Mode	-0.133219	0.157703	0.398252
AC	PSYCHIATRIC	Egger	-0.0843716	0.196577	0.667775
AC	PSYCHIATRIC	Robust	-0.175672	0.0974162	0.0713396
AC	PSYCHIATRIC	Lasso	-0.200629	0.10387	0.0534153
AC	PSYCHIATRIC	RAPS	-0.183643	0.111349	0.0990942
AC	PSYCHIATRIC	PRESSO	-0.141224	0.109516	0.203803
AC	PSYCHIATRIC	MRMix	-0.430766	0.204095	0.0348055
AC	PSYCHIATRIC	Con-Mix	-0.730766	0.278061	0.0605332
AC	VARICOSE_VEINS	IVW	0.142941	0.105018	0.17348
AC	VARICOSE_VEINS	Median	0.23255	0.165355	0.159616
AC	VARICOSE_VEINS	Mode	0.16521	0.172357	0.337793
AC	VARICOSE_VEINS	Egger	0.278966	0.188934	0.139804
AC	VARICOSE_VEINS	Robust	0.142091	0.101519	0.161616
AC	VARICOSE_VEINS	Lasso	0.142941	0.105018	0.17348
AC	VARICOSE_VEINS	RAPS	0.151466	0.113158	0.180721
AC	VARICOSE_VEINS	PRESSO	0.142941	0.105018	0.180258
AC	VARICOSE_VEINS	MRMix	0.0310178	230.512	0.999893
AC	VARICOSE_VEINS	Con-Mix	0.0010178	0.318878	1
AC	SUM_OF_CASES	IVW	0.0487328	0.0416965	0.242504
AC	SUM_OF_CASES	Median	0.0625997	0.0501491	0.211931
AC	SUM_OF_CASES	Mode	0.058105	0.0498151	0.243447
AC	SUM_OF_CASES	Egger	0.0780185	0.0764016	0.307177
AC	SUM_OF_CASES	Robust	0.0506272	0.0355916	0.154897
AC	SUM_OF_CASES	Lasso	0.0487328	0.0416965	0.242504
AC	SUM_OF_CASES	RAPS	0.0624249	0.0397105	0.11595
AC	SUM_OF_CASES	PRESSO	0.0649992	0.0398025	0.109597
AC	SUM_OF_CASES	MRMix	-0.199058	0.0756494	0.00850537
AC	SUM_OF_CASES	Con-Mix	0.0309422	0.0484694	0.363776
CI	ASTHMA	IVW	0.112396	0.081249	0.166558
CI	ASTHMA	Median	0.104825	0.0824319	0.203497
CI	ASTHMA	Mode	0.0643574	0.0780843	0.409824
CI	ASTHMA	Egger	0.0368935	0.157563	0.814868
CI	ASTHMA	Robust	0.109371	0.0741902	0.140429
CI	ASTHMA	Lasso	0.112396	0.081249	0.166558
CI	ASTHMA	RAPS	0.109344	0.0956262	0.252849
CI	ASTHMA	PRESSO	0.112396	0.081249	0.17749
CI	ASTHMA	MRMix	0.150035	0.277425	0.588637
CI	ASTHMA	Con-Mix	0.0200349	0.147959	0.770202
CI	ALLERGIC_RHINITIS	IVW	-0.0462999	0.107906	0.667868
CI	ALLERGIC_RHINITIS	Median	0.0621895	0.104803	0.552916
CI	ALLERGIC_RHINITIS	Mode	0.0186678	0.102144	0.854986
CI	ALLERGIC_RHINITIS	Egger	0.0712534	0.208866	0.732996
CI	ALLERGIC_RHINITIS	Robust	-0.0410727	0.0802564	0.608813
CI	ALLERGIC_RHINITIS	Lasso	-0.0482758	0.0884138	0.585051
CI	ALLERGIC_RHINITIS	RAPS	-0.0316808	0.106892	0.766939
CI	ALLERGIC_RHINITIS	PRESSO	-0.0482758	0.0884138	0.589706
CI	ALLERGIC_RHINITIS	MRMix	-0.0180456	0.156705	0.908321
CI	ALLERGIC_RHINITIS	Con-Mix	-0.0180456	0.0943878	0.784681
CI	CARD	IVW	0.0758309	0.0687403	0.269962
CI	CARD	Median	0.139096	0.08088	0.0854721
CI	CARD	Mode	0.110532	0.0839945	0.188191
CI	CARD	Egger	0.0756058	0.134169	0.573085
CI	CARD	Robust	0.0829666	0.0925012	0.369759
CI	CARD	Lasso	0.0758309	0.0687403	0.269962
CI	CARD	RAPS	0.0805423	0.0753858	0.28534
CI	CARD	PRESSO	0.0926263	0.0643592	0.161585
CI	CARD	MRMix	0.278539	0.180226	0.122225
CI	CARD	Con-Mix	0.288539	0.119898	0.0855293
CI	CANCER	IVW	0.116018	0.0520551	0.0258299
CI	CANCER	Median	0.109264	0.0707199	0.12234
CI	CANCER	Mode	0.0641291	0.0726132	0.377149
CI	CANCER	Egger	0.0502184	0.100478	0.61722
CI	CANCER	Robust	0.107703	0.0527343	0.0411145
CI	CANCER	Lasso	0.116018	0.0520551	0.0258299
CI	CANCER	RAPS	0.103617	0.0535799	0.0531274
CI	CANCER	PRESSO	0.116018	0.0520551	0.0340343
CI	CANCER	MRMix	0.0442781	0.451799	0.921929
CI	CANCER	Con-Mix	0.0742781	0.0841837	0.166248
CI	DEPRESS	IVW	0.0503461	0.0788244	0.523011
CI	DEPRESS	Median	0.079264	0.093628	0.397227
CI	DEPRESS	Mode	0.0779592	0.0927304	0.400511
CI	DEPRESS	Egger	0.11286	0.153067	0.460925
CI	DEPRESS	Robust	0.0489188	0.0596185	0.411913
CI	DEPRESS	Lasso	0.0760342	0.0690757	0.271011
CI	DEPRESS	RAPS	0.0483805	0.0777796	0.533929
CI	DEPRESS	PRESSO	0.0503461	0.0788244	0.528201
CI	DEPRESS	MRMix	0.125183	0.111525	0.261664
CI	DEPRESS	Con-Mix	0.00518275	0.0867347	0.918122
CI	DIA2	IVW	0.470984	0.183139	0.0101191
CI	DIA2	Median	0.285936	0.110142	0.00942976
CI	DIA2	Mode	0.27599	0.107506	0.0102525
CI	DIA2	Egger	0.140742	0.349442	0.687124
CI	DIA2	Robust	0.339035	0.119691	0.00461724
CI	DIA2	Lasso	0.256979	0.107752	0.0170832
CI	DIA2	RAPS	0.377712	0.15752	0.0164908
CI	DIA2	PRESSO	0.256979	0.107752	0.0253319
CI	DIA2	MRMix	0.225688	0.187846	0.229575
CI	DIA2	Con-Mix	0.255688	0.0918367	0.00493462
CI	DYSLIPID	IVW	-0.0213675	0.174638	0.902619
CI	DYSLIPID	Median	-0.00203408	0.0811256	0.979997
CI	DYSLIPID	Mode	0.163512	0.0652661	0.0122343
CI	DYSLIPID	Egger	0.275181	0.33417	0.410237
CI	DYSLIPID	Robust	0.102658	0.100451	0.306793
CI	DYSLIPID	Lasso	0.106892	0.0702015	0.127846
CI	DYSLIPID	RAPS	0.00151123	0.141203	0.991461
CI	DYSLIPID	PRESSO	0.0184132	0.0924437	0.844035
CI	DYSLIPID	MRMix	0.361126	0.10704	0.000741499
CI	DYSLIPID	Con-Mix	0.361126	0.160714	0.208197
CI	HYPER	IVW	-0.00532276	0.0879546	0.951744
CI	HYPER	Median	-0.0098063	0.0905002	0.913713
CI	HYPER	Mode	-0.0112912	0.110348	0.9185
CI	HYPER	Egger	-0.0898694	0.170641	0.598431
CI	HYPER	Robust	0.00352211	0.129386	0.978283
CI	HYPER	Lasso	-0.00303653	0.0663236	0.963483
CI	HYPER	RAPS	-0.0394531	0.0892961	0.658617
CI	HYPER	PRESSO	0.0934331	0.0702417	0.196504
CI	HYPER	MRMix	0.21592	0.0911468	0.0178397
CI	HYPER	Con-Mix	0.18592	0.0637755	0.0102103
CI	HEMORRHOIDS	IVW	-0.194348	0.0938954	0.0384677
CI	HEMORRHOIDS	Median	-0.170329	0.110474	0.123122
CI	HEMORRHOIDS	Mode	-0.116929	0.103998	0.260866
CI	HEMORRHOIDS	Egger	-0.055187	0.180563	0.75988
CI	HEMORRHOIDS	Robust	-0.190775	0.0777616	0.0141537
CI	HEMORRHOIDS	Lasso	-0.194348	0.0938954	0.0384677
CI	HEMORRHOIDS	RAPS	-0.191047	0.0988978	0.0533895
CI	HEMORRHOIDS	PRESSO	-0.194348	0.0938954	0.0478064
CI	HEMORRHOIDS	MRMix	-0.238291	0.46352	0.60719
CI	HEMORRHOIDS	Con-Mix	-0.148291	0.114796	0.0735713
CI	HERNIA_ABDOMINOPELVIC	IVW	-0.0736972	0.0855872	0.389195
CI	HERNIA_ABDOMINOPELVIC	Median	0.0141221	0.0962103	0.883303
CI	HERNIA_ABDOMINOPELVIC	Mode	0.0586693	0.0895967	0.512587
CI	HERNIA_ABDOMINOPELVIC	Egger	0.239668	0.151161	0.11285
CI	HERNIA_ABDOMINOPELVIC	Robust	-0.0639705	0.0889389	0.471978
CI	HERNIA_ABDOMINOPELVIC	Lasso	-0.0736972	0.0855872	0.389195
CI	HERNIA_ABDOMINOPELVIC	RAPS	-0.0528834	0.0871792	0.544113
CI	HERNIA_ABDOMINOPELVIC	PRESSO	-0.0736972	0.0855872	0.396509
CI	HERNIA_ABDOMINOPELVIC	MRMix	-0.594185	0.180353	0.00098575
CI	HERNIA_ABDOMINOPELVIC	Con-Mix	0.00581495	0.104592	0.89197
CI	IRON_DEFICIENCY	IVW	0.508391	0.131862	0.000115497
CI	IRON_DEFICIENCY	Median	0.503397	0.173281	0.00367151
CI	IRON_DEFICIENCY	Mode	0.403213	0.170775	0.0182218
CI	IRON_DEFICIENCY	Egger	0.407483	0.256056	0.111523
CI	IRON_DEFICIENCY	Robust	0.488194	0.120814	5.32534e-05
CI	IRON_DEFICIENCY	Lasso	0.508391	0.131862	0.000115497
CI	IRON_DEFICIENCY	RAPS	0.492339	0.135299	0.000273799
CI	IRON_DEFICIENCY	PRESSO	0.508391	0.131862	0.000618233
CI	IRON_DEFICIENCY	MRMix	0.24909	0.536915	0.6427
CI	IRON_DEFICIENCY	Con-Mix	0.48909	0.214286	0.0166576
CI	IRRITABLE_BOWEL	IVW	-0.125489	0.119751	0.294677
CI	IRRITABLE_BOWEL	Median	-0.0381791	0.139548	0.784399
CI	IRRITABLE_BOWEL	Mode	-0.0467089	0.141814	0.741879
CI	IRRITABLE_BOWEL	Egger	0.217332	0.220563	0.32445
CI	IRRITABLE_BOWEL	Robust	-0.119712	0.0991384	0.227229
CI	IRRITABLE_BOWEL	Lasso	-0.14603	0.105907	0.167943
CI	IRRITABLE_BOWEL	RAPS	-0.117246	0.123653	0.343034
CI	IRRITABLE_BOWEL	PRESSO	-0.125489	0.119751	0.303639
CI	IRRITABLE_BOWEL	MRMix	-0.832868	0.226916	0.000242193
CI	IRRITABLE_BOWEL	Con-Mix	-0.0628682	0.127551	0.555484
CI	OSTIOA	IVW	0.397759	0.089181	8.19081e-06
CI	OSTIOA	Median	0.36105	0.0843289	1.85679e-05
CI	OSTIOA	Mode	0.397172	0.079073	5.09095e-07
CI	OSTIOA	Egger	0.308759	0.172687	0.0737811
CI	OSTIOA	Robust	0.403475	0.0686109	4.08737e-09
CI	OSTIOA	Lasso	0.424011	0.0732706	7.16876e-09
CI	OSTIOA	RAPS	0.334976	0.1416	0.017998
CI	OSTIOA	PRESSO	0.421519	0.0832652	2.5757e-05
CI	OSTIOA	MRMix	0.533613	0.366412	0.145305
CI	OSTIOA	Con-Mix	0.403613	0.0714286	0.000120308
CI	OSTIOP	IVW	-0.192329	0.1793	0.283423
CI	OSTIOP	Median	-0.4104	0.187071	0.0282485
CI	OSTIOP	Mode	-0.24023	0.228992	0.294145
CI	OSTIOP	Egger	-0.259419	0.350063	0.458655
CI	OSTIOP	Robust	-0.237312	0.247949	0.338517
CI	OSTIOP	Lasso	-0.345591	0.151381	0.0224351
CI	OSTIOP	RAPS	-0.337793	0.188628	0.0733268
CI	OSTIOP	PRESSO	-0.247497	0.164212	0.143376
CI	OSTIOP	MRMix	0.265993	0.253101	0.293287
CI	OSTIOP	Con-Mix	-0.514007	0.173469	0.0132443
CI	PVD	IVW	0.0856953	0.128635	0.50529
CI	PVD	Median	-0.100664	0.175156	0.565488
CI	PVD	Mode	-0.12655	0.169217	0.454548
CI	PVD	Egger	-0.123692	0.246612	0.615973
CI	PVD	Robust	0.0861877	0.126387	0.495279
CI	PVD	Lasso	0.0856953	0.128635	0.50529
CI	PVD	RAPS	0.0922246	0.134151	0.491786
CI	PVD	PRESSO	0.0856953	0.128635	0.510742
CI	PVD	MRMix	0.0819751	0.350127	0.814884
CI	PVD	Con-Mix	0.0219751	0.15051	0.883619
CI	PEPTIC_ULCERS	IVW	-0.12336	0.143868	0.391193
CI	PEPTIC_ULCERS	Median	-0.285222	0.161895	0.0781084
CI	PEPTIC_ULCERS	Mode	-0.327793	0.155482	0.0350107
CI	PEPTIC_ULCERS	Egger	-0.460891	0.270266	0.0881336
CI	PEPTIC_ULCERS	Robust	-0.117543	0.144738	0.41673
CI	PEPTIC_ULCERS	Lasso	-0.12336	0.143868	0.391193
CI	PEPTIC_ULCERS	RAPS	-0.110409	0.153473	0.47189
CI	PEPTIC_ULCERS	PRESSO	-0.0849542	0.132164	0.525779
CI	PEPTIC_ULCERS	MRMix	0.634367	0.329127	0.0539265
CI	PEPTIC_ULCERS	Con-Mix	0.674367	0.497449	0.215858
CI	PSYCHIATRIC	IVW	-0.0557051	0.0979695	0.56963
CI	PSYCHIATRIC	Median	-0.0789106	0.139204	0.570802
CI	PSYCHIATRIC	Mode	-0.0465672	0.141557	0.742182
CI	PSYCHIATRIC	Egger	-0.0483166	0.191021	0.800316
CI	PSYCHIATRIC	Robust	-0.0589994	0.0775807	0.446962
CI	PSYCHIATRIC	Lasso	-0.0557051	0.0979695	0.56963
CI	PSYCHIATRIC	RAPS	-0.0642755	0.106211	0.545069
CI	PSYCHIATRIC	PRESSO	-0.0557051	0.0979378	0.57404
CI	PSYCHIATRIC	MRMix	0.0424326	4.48232	0.992447
CI	PSYCHIATRIC	Con-Mix	-0.127567	0.193878	0.403151
CI	VARICOSE_VEINS	IVW	-0.518165	0.147218	0.000432033
CI	VARICOSE_VEINS	Median	-0.590843	0.149058	7.37473e-05
CI	VARICOSE_VEINS	Mode	-0.603145	0.150918	6.42854e-05
CI	VARICOSE_VEINS	Egger	-0.610076	0.286626	0.0332974
CI	VARICOSE_VEINS	Robust	-0.59005	0.0885578	2.68522e-11
CI	VARICOSE_VEINS	Lasso	-0.590689	0.115241	2.96435e-07
CI	VARICOSE_VEINS	RAPS	-0.587967	0.145192	5.13059e-05
CI	VARICOSE_VEINS	PRESSO	-0.590689	0.115241	2.17287e-05
CI	VARICOSE_VEINS	MRMix	-0.60531	0.245846	0.0138106
CI	VARICOSE_VEINS	Con-Mix	-0.61531	0.137755	8.9953e-05
CI	SUM_OF_CASES	IVW	0.0627237	0.0361802	0.0829813
CI	SUM_OF_CASES	Median	0.0769401	0.0470925	0.102299
CI	SUM_OF_CASES	Mode	0.0816729	0.0494215	0.0984167
CI	SUM_OF_CASES	Egger	0.0546879	0.0705523	0.438257
CI	SUM_OF_CASES	Robust	0.0632539	0.0383375	0.0989588
CI	SUM_OF_CASES	Lasso	0.0627237	0.0361802	0.0829813
CI	SUM_OF_CASES	RAPS	0.0588089	0.0392769	0.134318
CI	SUM_OF_CASES	PRESSO	0.0627237	0.0361802	0.0939815
CI	SUM_OF_CASES	MRMix	0.0959838	0.0749406	0.200264
CI	SUM_OF_CASES	Con-Mix	0.195984	0.0867347	0.123638
TI	ASTHMA	IVW	-0.055883	0.0916633	0.54209
TI	ASTHMA	Median	-0.0363588	0.0946501	0.700875
TI	ASTHMA	Mode	0.0378046	0.0990254	0.702634
TI	ASTHMA	Egger	0.109766	0.198497	0.580273
TI	ASTHMA	Robust	-0.0348801	0.0975061	0.720551
TI	ASTHMA	Lasso	-0.0476222	0.0734434	0.516712
TI	ASTHMA	RAPS	-0.0328435	0.0903457	0.716208
TI	ASTHMA	PRESSO	-0.0286199	0.0691792	0.681544
TI	ASTHMA	MRMix	0.0307442	0.101418	0.761781
TI	ASTHMA	Con-Mix	-0.169256	0.173469	0.332555
TI	ALLERGIC_RHINITIS	IVW	0.0764638	0.112072	0.495067
TI	ALLERGIC_RHINITIS	Median	0.0889493	0.126241	0.481061
TI	ALLERGIC_RHINITIS	Mode	0.0468954	0.12735	0.712694
TI	ALLERGIC_RHINITIS	Egger	0.0341051	0.245437	0.889485
TI	ALLERGIC_RHINITIS	Robust	0.0648441	0.0988753	0.511942
TI	ALLERGIC_RHINITIS	Lasso	0.0135918	0.0846713	0.872468
TI	ALLERGIC_RHINITIS	RAPS	0.0516014	0.116197	0.656982
TI	ALLERGIC_RHINITIS	PRESSO	0.0408135	0.106756	0.704363
TI	ALLERGIC_RHINITIS	MRMix	0.00216777	0.277655	0.993771
TI	ALLERGIC_RHINITIS	Con-Mix	0.0421678	0.114796	0.647671
TI	CARD	IVW	-0.0105746	0.0649303	0.870628
TI	CARD	Median	-0.0702024	0.08303	0.397828
TI	CARD	Mode	-0.0850501	0.112072	0.447918
TI	CARD	Egger	0.0738748	0.141514	0.601647
TI	CARD	Robust	-0.0309181	0.0785923	0.694025
TI	CARD	Lasso	-0.0105746	0.0649303	0.870628
TI	CARD	RAPS	-0.0332486	0.0668518	0.618944
TI	CARD	PRESSO	-0.0105746	0.0649303	0.871469
TI	CARD	MRMix	-0.187005	0.128549	0.145741
TI	CARD	Con-Mix	-0.0870051	0.0892857	0.288435
TI	CANCER	IVW	0.000177934	0.0774055	0.998166
TI	CANCER	Median	0.00508003	0.0904174	0.955195
TI	CANCER	Mode	0.021041	0.0920003	0.819097
TI	CANCER	Egger	0.15628	0.167227	0.350026
TI	CANCER	Robust	-0.000735985	0.0704093	0.99166
TI	CANCER	Lasso	0.00264594	0.0634964	0.966761
TI	CANCER	RAPS	0.00100889	0.0735023	0.989049
TI	CANCER	PRESSO	0.00264594	0.0634964	0.966985
TI	CANCER	MRMix	-0.0717373	0.258417	0.781317
TI	CANCER	Con-Mix	-0.121737	0.135204	0.306748
TI	DEPRESS	IVW	0.0806319	0.0866902	0.352312
TI	DEPRESS	Median	0.124814	0.10455	0.232549
TI	DEPRESS	Mode	0.0963851	0.106423	0.365106
TI	DEPRESS	Egger	0.0363599	0.18972	0.848016
TI	DEPRESS	Robust	0.0884148	0.0679748	0.193362
TI	DEPRESS	Lasso	0.0806319	0.0866902	0.352312
TI	DEPRESS	RAPS	0.0910775	0.0891203	0.306799
TI	DEPRESS	PRESSO	0.0806319	0.0866902	0.358034
TI	DEPRESS	MRMix	0.959493	0.287381	0.000841547
TI	DEPRESS	Con-Mix	0.0994935	0.102041	0.263261
TI	DIA2	IVW	-0.107827	0.180494	0.550243
TI	DIA2	Median	0.31439	0.135207	0.0200588
TI	DIA2	Mode	0.295563	0.136027	0.0297938
TI	DIA2	Egger	0.508104	0.37893	0.179955
TI	DIA2	Robust	-0.00605809	0.167299	0.971114
TI	DIA2	Lasso	0.0043021	0.118215	0.97097
TI	DIA2	RAPS	-0.0334154	0.141372	0.81315
TI	DIA2	PRESSO	-0.0514454	0.114713	0.656428
TI	DIA2	MRMix	-0.441839	0.200414	0.0274795
TI	DIA2	Con-Mix	-0.471839	0.188776	0.0324786
TI	DYSLIPID	IVW	-0.129856	0.12416	0.295616
TI	DYSLIPID	Median	-0.0145036	0.0893176	0.871005
TI	DYSLIPID	Mode	0.0422907	0.0891617	0.635275
TI	DYSLIPID	Egger	0.290125	0.261163	0.266613
TI	DYSLIPID	Robust	-0.116158	0.118311	0.326198
TI	DYSLIPID	Lasso	-0.196679	0.0794728	0.0133313
TI	DYSLIPID	RAPS	-0.138449	0.107241	0.196701
TI	DYSLIPID	PRESSO	-0.173591	0.0754999	0.0281689
TI	DYSLIPID	MRMix	-0.13449	0.139649	0.335518
TI	DYSLIPID	Con-Mix	-0.0544898	0.0943878	0.389554
TI	HYPER	IVW	-0.134076	0.0946131	0.156453
TI	HYPER	Median	-0.0755218	0.0874255	0.387674
TI	HYPER	Mode	0.177457	0.143912	0.217541
TI	HYPER	Egger	0.0416274	0.205011	0.839097
TI	HYPER	Robust	-0.0637067	0.141774	0.653176
TI	HYPER	Lasso	-0.0455209	0.0625608	0.466842
TI	HYPER	RAPS	-0.0912157	0.0911758	0.317099
TI	HYPER	PRESSO	-0.0790159	0.0719543	0.279859
TI	HYPER	MRMix	0.184327	0.0753711	0.0144612
TI	HYPER	Con-Mix	0.184327	0.0688776	0.0187974
TI	HEMORRHOIDS	IVW	0.00308585	0.0787034	0.968724
TI	HEMORRHOIDS	Median	-0.150469	0.114049	0.187058
TI	HEMORRHOIDS	Mode	-0.156322	0.12024	0.193572
TI	HEMORRHOIDS	Egger	-0.273326	0.170387	0.108682
TI	HEMORRHOIDS	Robust	-0.00271407	0.0780068	0.972245
TI	HEMORRHOIDS	Lasso	0.00308585	0.0787034	0.968724
TI	HEMORRHOIDS	RAPS	-0.0041978	0.0820266	0.959185
TI	HEMORRHOIDS	PRESSO	0.00308585	0.0739183	0.966914
TI	HEMORRHOIDS	MRMix	0.00935229	0.202129	0.963096
TI	HEMORRHOIDS	Con-Mix	-0.0306477	0.132653	0.727334
TI	HERNIA_ABDOMINOPELVIC	IVW	0.0764677	0.0885884	0.388039
TI	HERNIA_ABDOMINOPELVIC	Median	0.115642	0.0992049	0.243742
TI	HERNIA_ABDOMINOPELVIC	Mode	0.100999	0.101468	0.319556
TI	HERNIA_ABDOMINOPELVIC	Egger	0.019457	0.193817	0.920036
TI	HERNIA_ABDOMINOPELVIC	Robust	0.0384017	0.0585449	0.511865
TI	HERNIA_ABDOMINOPELVIC	Lasso	0.0764677	0.0885884	0.388039
TI	HERNIA_ABDOMINOPELVIC	RAPS	0.050885	0.0827792	0.538747
TI	HERNIA_ABDOMINOPELVIC	PRESSO	0.012765	0.0675372	0.85112
TI	HERNIA_ABDOMINOPELVIC	MRMix	-0.0414608	0.110675	0.707944
TI	HERNIA_ABDOMINOPELVIC	Con-Mix	0.0685392	0.0714286	0.329057
TI	IRON_DEFICIENCY	IVW	0.188449	0.153877	0.220699
TI	IRON_DEFICIENCY	Median	0.272138	0.192099	0.156583
TI	IRON_DEFICIENCY	Mode	0.419122	0.201452	0.0374793
TI	IRON_DEFICIENCY	Egger	0.629012	0.326842	0.0542905
TI	IRON_DEFICIENCY	Robust	0.200046	0.163227	0.220361
TI	IRON_DEFICIENCY	Lasso	0.196453	0.132923	0.139422
TI	IRON_DEFICIENCY	RAPS	0.223782	0.153217	0.144138
TI	IRON_DEFICIENCY	PRESSO	0.142177	0.143997	0.32971
TI	IRON_DEFICIENCY	MRMix	-0.270768	0.718912	0.706445
TI	IRON_DEFICIENCY	Con-Mix	0.369232	0.288265	0.403003
TI	IRRITABLE_BOWEL	IVW	0.024582	0.130316	0.85038
TI	IRRITABLE_BOWEL	Median	-0.0515913	0.157154	0.742696
TI	IRRITABLE_BOWEL	Mode	-0.0318865	0.166637	0.848249
TI	IRRITABLE_BOWEL	Egger	-0.0582085	0.28538	0.838378
TI	IRRITABLE_BOWEL	Robust	0.0319222	0.110533	0.772731
TI	IRRITABLE_BOWEL	Lasso	0.0176219	0.108327	0.870776
TI	IRRITABLE_BOWEL	RAPS	0.0374141	0.136095	0.783384
TI	IRRITABLE_BOWEL	PRESSO	0.024582	0.130316	0.851359
TI	IRRITABLE_BOWEL	MRMix	-0.0772363	0.252533	0.759722
TI	IRRITABLE_BOWEL	Con-Mix	0.0227637	0.191327	0.86732
TI	OSTIOA	IVW	0.253293	0.0841266	0.00260518
TI	OSTIOA	Median	0.374968	0.0967911	0.000107069
TI	OSTIOA	Mode	0.419297	0.0930909	6.66349e-06
TI	OSTIOA	Egger	0.68269	0.166499	4.12675e-05
TI	OSTIOA	Robust	0.257713	0.0993054	0.00945475
TI	OSTIOA	Lasso	0.253293	0.0841266	0.00260518
TI	OSTIOA	RAPS	0.281691	0.0914272	0.00206277
TI	OSTIOA	PRESSO	0.253293	0.0841266	0.00455317
TI	OSTIOA	MRMix	-0.242551	0.14626	0.0972464
TI	OSTIOA	Con-Mix	0.427449	0.0867347	0.0141635
TI	OSTIOP	IVW	-0.196846	0.163965	0.229931
TI	OSTIOP	Median	-0.577421	0.189552	0.00231721
TI	OSTIOP	Mode	-0.583384	0.27287	0.0325201
TI	OSTIOP	Egger	-0.388802	0.358536	0.27818
TI	OSTIOP	Robust	-0.343207	0.234119	0.142662
TI	OSTIOP	Lasso	-0.478017	0.129559	0.000224627
TI	OSTIOP	RAPS	-0.327926	0.161723	0.0425905
TI	OSTIOP	PRESSO	-0.315077	0.133615	0.0237653
TI	OSTIOP	MRMix	-0.668055	0.152129	1.12632e-05
TI	OSTIOP	Con-Mix	-0.738055	0.17602	0.00370359
TI	PVD	IVW	-0.124894	0.12603	0.321691
TI	PVD	Median	-0.15413	0.187378	0.410755
TI	PVD	Mode	-0.183335	0.199819	0.35888
TI	PVD	Egger	-0.170788	0.276235	0.536396
TI	PVD	Robust	-0.13287	0.104623	0.204087
TI	PVD	Lasso	-0.124894	0.12603	0.321691
TI	PVD	RAPS	-0.131614	0.13607	0.333416
TI	PVD	PRESSO	-0.124894	0.12603	0.3278
TI	PVD	MRMix	0.015105	1.4023	0.991406
TI	PVD	Con-Mix	-0.294895	0.17602	0.120022
TI	PEPTIC_ULCERS	IVW	-0.121124	0.131576	0.357278
TI	PEPTIC_ULCERS	Median	-0.3438	0.181559	0.0582781
TI	PEPTIC_ULCERS	Mode	-0.329785	0.18752	0.0786345
TI	PEPTIC_ULCERS	Egger	-0.581773	0.27641	0.0353133
TI	PEPTIC_ULCERS	Robust	-0.142425	0.138793	0.30481
TI	PEPTIC_ULCERS	Lasso	-0.121124	0.131576	0.357278
TI	PEPTIC_ULCERS	RAPS	-0.14793	0.133151	0.266572
TI	PEPTIC_ULCERS	PRESSO	-0.121124	0.131576	0.362937
TI	PEPTIC_ULCERS	MRMix	-0.0657897	0.245245	0.788498
TI	PEPTIC_ULCERS	Con-Mix	-0.21579	0.196429	0.160414
TI	PSYCHIATRIC	IVW	0.0830522	0.115794	0.473226
TI	PSYCHIATRIC	Median	-0.0401166	0.150965	0.790444
TI	PSYCHIATRIC	Mode	-0.0628445	0.161319	0.696857
TI	PSYCHIATRIC	Egger	-0.119814	0.251094	0.633242
TI	PSYCHIATRIC	Robust	0.0678363	0.10197	0.505884
TI	PSYCHIATRIC	Lasso	0.0830522	0.115794	0.473226
TI	PSYCHIATRIC	RAPS	0.0739753	0.122341	0.545403
TI	PSYCHIATRIC	PRESSO	0.0830522	0.115794	0.4775
TI	PSYCHIATRIC	MRMix	0.0132096	0.28345	0.96283
TI	PSYCHIATRIC	Con-Mix	0.11321	0.170918	0.400708
TI	VARICOSE_VEINS	IVW	-0.116699	0.156723	0.456501
TI	VARICOSE_VEINS	Median	-0.460627	0.184383	0.0124824
TI	VARICOSE_VEINS	Mode	-0.590573	0.188404	0.00172079
TI	VARICOSE_VEINS	Egger	-0.82433	0.3186	0.00967161
TI	VARICOSE_VEINS	Robust	-0.173913	0.224562	0.438661
TI	VARICOSE_VEINS	Lasso	-0.189674	0.142291	0.182531
TI	VARICOSE_VEINS	RAPS	-0.169947	0.157555	0.280745
TI	VARICOSE_VEINS	PRESSO	-0.189674	0.142291	0.190468
TI	VARICOSE_VEINS	MRMix	-0.325623	0.193572	0.0925334
TI	VARICOSE_VEINS	Con-Mix	-0.435623	0.242347	0.0857837
TI	SUM_OF_CASES	IVW	-0.0032827	0.0420093	0.937715
TI	SUM_OF_CASES	Median	0.00815633	0.0572045	0.88662
TI	SUM_OF_CASES	Mode	0.0408582	0.0601687	0.497099
TI	SUM_OF_CASES	Egger	0.11576	0.0893704	0.195223
TI	SUM_OF_CASES	Robust	0.00457329	0.0418742	0.913032
TI	SUM_OF_CASES	Lasso	0.0130384	0.0375621	0.728504
TI	SUM_OF_CASES	RAPS	0.00505036	0.0420452	0.90439
TI	SUM_OF_CASES	PRESSO	0.0130384	0.0375621	0.730419
TI	SUM_OF_CASES	MRMix	0.0667564	0.141582	0.637282
TI	SUM_OF_CASES	Con-Mix	0.0467564	0.0663265	0.761798
SI	ASTHMA	GSMR2	0.079372	0.0223548	0.000384424
SI	ALLERGIC_RHINITIS	GSMR2	-0.0737208	0.0301099	0.0143497
SI	CARD	GSMR2	0.162848	0.020062	4.76839e-16
SI	CANCER	GSMR2	0.0727038	0.0204512	0.000377985
SI	DEPRESS	GSMR2	0.12852	0.0277436	3.61461e-06
SI	DIA2	GSMR2	0.187843	0.0327663	9.87756e-09
SI	DYSLIPID	GSMR2	0.157145	0.0189929	1.29699e-16
SI	HYPER	GSMR2	0.0799978	0.0198658	5.65151e-05
SI	HEMORRHOIDS	GSMR2	0.0223058	0.0310862	0.473037
SI	HERNIA_ABDOMINOPELVIC	GSMR2	-0.000742064	0.026615	0.977757
SI	IRON_DEFICIENCY	GSMR2	-0.0335239	0.0476188	0.48143
SI	IRRITABLE_BOWEL	GSMR2	0.00474506	0.0404317	0.906575
SI	OSTIOA	GSMR2	0.154377	0.0229915	1.88661e-11
SI	OSTIOP	GSMR2	0.137666	0.0454886	0.00247488
SI	PVD	GSMR2	0.165459	0.0484931	0.000644845
SI	PEPTIC_ULCERS	GSMR2	0.265465	0.0449695	3.56451e-09
SI	PSYCHIATRIC	GSMR2	0.0885849	0.0406551	0.0293364
SI	VARICOSE_VEINS	GSMR2	0.0847973	0.0440975	0.0544866
SI	SUM_OF_CASES	GSMR2	0.123193	0.013207	1.08029e-20
FS	ASTHMA	GSMR2	0.119813	0.0275516	1.3696e-05
FS	ALLERGIC_RHINITIS	GSMR2	-0.117196	0.0372858	0.00167125
FS	CARD	GSMR2	0.143386	0.0250641	1.06038e-08
FS	CANCER	GSMR2	0.0335022	0.0250937	0.181849
FS	DEPRESS	GSMR2	0.0642349	0.0343429	0.0614286
FS	DIA2	GSMR2	0.145934	0.0390974	0.00018953
FS	DYSLIPID	GSMR2	0.144141	0.0234457	7.85263e-10
FS	HYPER	GSMR2	0.132032	0.024868	1.10027e-07
FS	HEMORRHOIDS	GSMR2	0.0832962	0.0377508	0.0273507
FS	HERNIA_ABDOMINOPELVIC	GSMR2	0.016863	0.0326598	0.605628
FS	IRON_DEFICIENCY	GSMR2	-0.0120476	0.057989	0.83542
FS	IRRITABLE_BOWEL	GSMR2	-0.0571506	0.050286	0.255743
FS	OSTIOA	GSMR2	0.163398	0.0282583	7.36905e-09
FS	OSTIOP	GSMR2	0.112827	0.0555082	0.0420905
FS	PVD	GSMR2	0.174007	0.0595346	0.00346906
FS	PEPTIC_ULCERS	GSMR2	0.114618	0.0545922	0.0357703
FS	PSYCHIATRIC	GSMR2	0.106741	0.0500774	0.0330462
FS	VARICOSE_VEINS	GSMR2	0.188293	0.0530792	0.000389054
FS	SUM_OF_CASES	GSMR2	0.1216	0.0165282	1.87873e-13
CS	ASTHMA	GSMR2	0.0609331	0.0223939	0.00650923
CS	ALLERGIC_RHINITIS	GSMR2	-0.124164	0.0305685	4.86907e-05
CS	CARD	GSMR2	0.0868961	0.019637	9.63885e-06
CS	CANCER	GSMR2	0.0604507	0.0202964	0.00289767
CS	DEPRESS	GSMR2	0.0909153	0.0272177	0.000836869
CS	DIA2	GSMR2	0.0932637	0.0329449	0.00464166
CS	DYSLIPID	GSMR2	0.09847	0.0191695	2.79468e-07
CS	HYPER	GSMR2	0.0316531	0.0188718	0.0934899
CS	HEMORRHOIDS	GSMR2	0.0373372	0.0307111	0.224078
CS	HERNIA_ABDOMINOPELVIC	GSMR2	-0.00672755	0.0263153	0.79822
CS	IRON_DEFICIENCY	GSMR2	-0.0703391	0.0474147	0.137945
CS	IRRITABLE_BOWEL	GSMR2	-0.0115254	0.0405465	0.776218
CS	OSTIOA	GSMR2	0.0149599	0.0224943	0.506016
CS	OSTIOP	GSMR2	0.0521483	0.0447616	0.24401
CS	PVD	GSMR2	0.0984264	0.0481546	0.0409571
CS	PEPTIC_ULCERS	GSMR2	0.171855	0.0444918	0.000112172
CS	PSYCHIATRIC	GSMR2	0.122712	0.0418225	0.00334508
CS	VARICOSE_VEINS	GSMR2	0.0968667	0.0431107	0.0246447
CS	SUM_OF_CASES	GSMR2	0.0737212	0.0134101	3.85386e-08
SC	ASTHMA	GSMR2	NA	NA	NA
SC	ALLERGIC_RHINITIS	GSMR2	0.0902619	0.0635875	0.155755
SC	CARD	GSMR2	-0.0653477	0.0411414	0.112203
SC	CANCER	GSMR2	0.0303767	0.0428195	0.478068
SC	DEPRESS	GSMR2	0.060375	0.0571821	0.291043
SC	DIA2	GSMR2	0.18631	0.0697055	0.00752169
SC	DYSLIPID	GSMR2	-0.149511	0.0483282	0.001977
SC	HYPER	GSMR2	0.040689	0.0383725	0.288978
SC	HEMORRHOIDS	GSMR2	0.0192149	0.0649829	0.767465
SC	HERNIA_ABDOMINOPELVIC	GSMR2	-0.0367261	0.0561123	0.512783
SC	IRON_DEFICIENCY	GSMR2	0.0861461	0.101246	0.394847
SC	IRRITABLE_BOWEL	GSMR2	-0.0752556	0.0882186	0.393627
SC	OSTIOA	GSMR2	0.0892465	0.0478254	0.0620289
SC	OSTIOP	GSMR2	-0.103764	0.0951665	0.275563
SC	PVD	GSMR2	0.134723	0.102827	0.190129
SC	PEPTIC_ULCERS	GSMR2	-0.0846402	0.0950137	0.373025
SC	PSYCHIATRIC	GSMR2	-0.0936627	0.089007	0.292659
SC	VARICOSE_VEINS	GSMR2	-0.165141	0.0922273	0.0733603
SC	SUM_OF_CASES	GSMR2	NA	NA	NA
AC	ASTHMA	GSMR2	0.191077	0.0608366	0.0016847
AC	ALLERGIC_RHINITIS	GSMR2	-0.066276	0.0878768	0.450734
AC	CARD	GSMR2	0.233483	0.046569	5.33935e-07
AC	CANCER	GSMR2	0.0350651	0.0482378	0.467273
AC	DEPRESS	GSMR2	-0.12745	0.0632499	0.0439022
AC	DIA2	GSMR2	0.277899	0.0976471	0.00442792
AC	DYSLIPID	GSMR2	0.234917	0.055081	1.99955e-05
AC	HYPER	GSMR2	0.173623	0.0551374	0.00163878
AC	HEMORRHOIDS	GSMR2	-0.0212695	0.0728033	0.770172
AC	HERNIA_ABDOMINOPELVIC	GSMR2	-0.180701	0.0635324	0.00445181
AC	IRON_DEFICIENCY	GSMR2	0.179952	0.111408	0.106254
AC	IRRITABLE_BOWEL	GSMR2	-0.258298	0.093669	0.00582349
AC	OSTIOA	GSMR2	0.110061	0.0645877	0.0883699
AC	OSTIOP	GSMR2	-0.102359	0.105928	0.333891
AC	PVD	GSMR2	0.0837296	0.113938	0.462419
AC	PEPTIC_ULCERS	GSMR2	0.20365	0.105944	0.0545754
AC	PSYCHIATRIC	GSMR2	-0.239818	0.0953864	0.0119313
AC	VARICOSE_VEINS	GSMR2	0.136229	0.100803	0.176553
AC	SUM_OF_CASES	GSMR2	0.0517521	0.0308971	0.0939383
CI	ASTHMA	GSMR2	0.145034	0.0755992	0.0550525
CI	ALLERGIC_RHINITIS	GSMR2	-0.053148	0.0774774	0.492725
CI	CARD	GSMR2	0.189336	0.0583319	0.00117108
CI	CANCER	GSMR2	0.113523	0.0514482	0.0273452
CI	DEPRESS	GSMR2	0.0696804	0.0691182	0.31339
CI	DIA2	GSMR2	0.0194377	0.124615	0.876048
CI	DYSLIPID	GSMR2	0.0743775	0.0813829	0.360759
CI	HYPER	GSMR2	0.0362702	0.067079	0.588708
CI	HEMORRHOIDS	GSMR2	-0.187642	0.0781618	0.0163642
CI	HERNIA_ABDOMINOPELVIC	GSMR2	-0.041449	0.0684352	0.544735
CI	IRON_DEFICIENCY	GSMR2	0.531754	0.121452	1.19599e-05
CI	IRRITABLE_BOWEL	GSMR2	-0.194144	0.10412	0.0622358
CI	OSTIOA	GSMR2	0.591596	0.0844079	2.40423e-12
CI	OSTIOP	GSMR2	-0.456833	0.130516	0.000464874
CI	PVD	GSMR2	0.113105	0.125025	0.365649
CI	PEPTIC_ULCERS	GSMR2	-0.0361006	0.118339	0.76032
CI	PSYCHIATRIC	GSMR2	-0.0456766	0.101903	0.653981
CI	VARICOSE_VEINS	GSMR2	-0.571612	0.112491	3.7469e-07
CI	SUM_OF_CASES	GSMR2	0.0662093	0.0328578	0.0439021
TI	ASTHMA	GSMR2	-0.0519314	0.0671216	0.439114
TI	ALLERGIC_RHINITIS	GSMR2	0.028814	0.081368	0.723249
TI	CARD	GSMR2	-0.0547432	0.0548007	0.317819
TI	CANCER	GSMR2	-0.0203162	0.0540328	0.706918
TI	DEPRESS	GSMR2	0.0809448	0.0697555	0.245883
TI	DIA2	GSMR2	-0.355735	0.105408	0.000738636
TI	DYSLIPID	GSMR2	-0.24097	0.065605	0.000239681
TI	HYPER	GSMR2	0.0676148	0.0634291	0.286428
TI	HEMORRHOIDS	GSMR2	0.00324263	0.0793314	0.967396
TI	HERNIA_ABDOMINOPELVIC	GSMR2	0.0204671	0.0695458	0.768531
TI	IRON_DEFICIENCY	GSMR2	0.200358	0.125398	0.110094
TI	IRRITABLE_BOWEL	GSMR2	0.0685677	0.103721	0.508561
TI	OSTIOA	GSMR2	0.180029	0.0673308	0.00749975
TI	OSTIOP	GSMR2	-0.480508	0.129242	0.0002009
TI	PVD	GSMR2	-0.121982	0.125598	0.331443
TI	PEPTIC_ULCERS	GSMR2	-0.123337	0.115615	0.286066
TI	PSYCHIATRIC	GSMR2	0.0902799	0.103579	0.383427
TI	VARICOSE_VEINS	GSMR2	-0.0556671	0.123533	0.65226
TI	SUM_OF_CASES	GSMR2	0.0130618	0.0336241	0.697671
The columns are: exposure, outcome, MR method used, causal estimate, standard error of the causal estimate, and p-value. NA incidates the exposure does not have more than 5 significant instrumental variables for GSMR2 analysis, or Lasso method does not converge.
