# Supplementary material for: Unravelling the complex causal effects of substance use behaviours on common diseases
Source: Commun Med (Lond). 2024 Mar 12;4:43. doi: 10.1038/s43856-024-00473-3 (PMC10933313; doi:10.1038/s43856-024-00473-3)
Supplement: Supplementary file 15 — Supplementary Data 12 [file 43856_2024_473_MOESM15_ESM.xlsx]

## Sheet: Supp Data 12 reverse
Supplementary Data 11 Causal estimates between common diseases and SUB
Exposure	Source	Outcome	method	bxy	se	p	nr_SNP	local FDR
Asthma	UK Biobank	Current smoking	GSMR2	-0.0538791	0.012235	1.06421e-05	148	0.0013507
		Current smoking	Lasso	-0.0529268	0.0123477	1.81629e-05	148	0.00214524
		Current smoking	Con-Mix	-0.0805628	0.0153061	7.08963e-05	148	0.00764467
Diabetes type 2		Tea intake	GSMR2	-0.0149083	0.00349461	1.98947e-05	103	0.0057415
Hypertensive disease		Former smoking	GSMR2	0.0420896	0.0101634	3.45375e-05	163	0.00110581
		Current smoking	GSMR2	0.0632218	0.0160188	7.92261e-05	163	0.00209217
		Smoking initiation	IVW	0.0581625	0.0154225	0.000162413	163	0.00370146
		Former smoking	IVW	0.058631	0.0153335	0.000131461	163	0.00312312
		Smoking initiation	Lasso	0.03836	0.010336	0.000206212	163	0.00449251
		Former smoking	Lasso	0.0429389	0.010554	4.73175e-05	163	0.00140434
		Smoking initiation	PRESSO	0.0531376	0.0134042	0.000112408	163	0.00275665
		Former smoking	PRESSO	0.0498942	0.0134534	0.000289142	163	0.00592902
Alzheimer's disease	Public domain	Smoking cessation	Mode	0.0270226	0.00717571	0.00016599	27	0.00929205
		Current smoking	Robust	-0.0211872	0.00445927	2.02149e-06	27	0.000360836
Bipolar disorder		Tea intake	GSMR2	0.0521682	0.0120103	1.40145e-05	7	0.00287061
Coronary artery disease		Coffee intake	GSMR2	-0.017594	0.0037145	2.17365e-06	185	0.000449812
		Coffee intake	Lasso	-0.0166685	0.00382741	1.3305e-05	185	0.00165264
Crohn's disease		Tea intake	GSMR2	0.0067038	0.0016505	4.87221e-05	59	0.00745275
Major depression disorder		Smoking initiation	GSMR2	0.234439	0.0239263	1.14424e-22	44	3.44811e-07
		Former smoking	GSMR2	0.246557	0.0254682	3.63149e-22	44	3.44811e-07
		Current smoking	GSMR2	0.25586	0.0412931	5.7844e-10	44	3.44811e-07
		Alcohol consumption	GSMR2	-0.0477551	0.0133509	0.000347675	44	0.00604594
		Smoking initiation	IVW	0.194541	0.0504386	0.00011479	44	0.00220162
		Former smoking	IVW	0.208717	0.0465118	7.20984e-06	44	0.000163513
		Smoking initiation	Median	0.2051	0.0368846	2.68859e-08	44	8.55157e-07
		Former smoking	Median	0.240279	0.0387911	5.85869e-10	44	3.44811e-07
		Former smoking	Mode	0.312728	0.0903925	0.000540847	44	0.00896821
		Smoking initiation	Lasso	0.233938	0.0300991	7.7085e-15	44	3.44811e-07
		Former smoking	Lasso	0.23622	0.0317727	1.04812e-13	44	3.44811e-07
		Current smoking	Lasso	0.220559	0.0545296	5.23786e-05	44	0.00106178
		Smoking initiation	RAPS	0.186798	0.0491733	0.000145412	44	0.00273726
		Former smoking	RAPS	0.210746	0.0480371	1.14843e-05	44	0.000254189
		Smoking initiation	Robust	0.208861	0.0429304	1.14396e-06	44	2.85514e-05
		Former smoking	Robust	0.237299	0.0435833	5.18878e-08	44	1.57079e-06
		Smoking initiation	PRESSO	0.211792	0.0333024	1.82999e-07	44	5.08402e-06
		Former smoking	PRESSO	0.23622	0.0317727	6.39745e-09	44	3.44811e-07
		Current smoking	PRESSO	0.220559	0.0545296	0.000264514	44	0.00472469
		Smoking initiation	MRMix	0.244939	0.0341654	7.54238e-13	44	3.44811e-07
		Former smoking	MRMix	0.267672	0.0457429	4.86712e-09	44	3.44811e-07
		Current smoking	MRMix	0.305254	0.0694008	1.09041e-05	44	0.00024201
		Smoking initiation	Con-Mix	0.284939	0.0535714	1.24517e-06	44	3.09358e-05
		Former smoking	Con-Mix	0.337672	0.0331633	3.04184e-07	44	8.18801e-06
Rheumatoid arthritis		Coffee intake	GSMR2	-0.00786239	0.00219174	0.000334134	10	0.00268377
		Smoking cessation	IVW	0.0198727	0.00612766	0.00118232	10	0.00665828
		Coffee intake	IVW	-0.00626837	0.0020217	0.00193165	10	0.00958675
		Tea intake	Median	0.00677963	0.00211989	0.00138336	10	0.00747704
		Coffee intake	Median	-0.00785051	0.00219603	0.000350405	10	0.00277476
		Coffee intake	Mode	-0.00811265	0.00224898	0.000309453	10	0.00254354
		Smoking cessation	Lasso	0.0198727	0.00612766	0.00118232	10	0.00665828
		Coffee intake	Lasso	-0.00626837	0.0020217	0.00193165	10	0.00958675
		Smoking cessation	RAPS	0.0200693	0.00634918	0.00157265	10	0.00822359
		Coffee intake	RAPS	-0.0071331	0.00191274	0.000192042	10	0.00182931
		Smoking cessation	Robust	0.019891	0.00530828	0.000178845	10	0.00174255
		Coffee intake	Robust	-0.00780364	0.000903077	5.56408e-18	10	1.94358e-06
		Current smoking	MRMix	-0.053835	0.0136549	8.06254e-05	10	0.0010223
Schizophrenia		Smoking initiation	GSMR2	0.055418	0.00725118	2.1285e-14	94	4.02054e-07
		Former smoking	GSMR2	0.0310237	0.00752297	3.72565e-05	94	0.000392239
		Current smoking	GSMR2	0.0674357	0.0122581	3.76953e-08	94	1.20025e-06
		Smoking cessation	GSMR2	-0.0519363	0.0114642	5.88938e-06	94	8.38747e-05
		Tea intake	GSMR2	0.0266132	0.00355501	7.09503e-14	94	4.02054e-07
		Smoking initiation	Median	0.0421754	0.0116865	0.000307503	94	0.00220512
		Former smoking	Median	0.0465326	0.0118587	8.71157e-05	94	0.000790742
		Current smoking	Median	0.0652638	0.0189933	0.000590044	94	0.0037149
		Tea intake	Median	0.0179649	0.00541851	0.000914901	94	0.00525978
		Smoking initiation	Lasso	0.041457	0.0083639	7.17148e-07	94	1.41973e-05
		Former smoking	Lasso	0.0378925	0.00851064	8.4929e-06	94	0.000114095
		Current smoking	Lasso	0.0532679	0.0135067	8.02008e-05	94	0.00073881
		Tea intake	Lasso	0.0203458	0.00417963	1.12826e-06	94	2.08138e-05
		Smoking initiation	PRESSO	0.0414294	0.0107239	0.000227893	94	0.00173158
		Current smoking	PRESSO	0.0628043	0.0168334	0.000360308	94	0.00250466
		Tea intake	PRESSO	0.0166849	0.004928	0.00106713	94	0.00593883
		Former smoking	MRMix	0.0674403	0.0218101	0.00198711	94	0.00967074
		Tea intake	MRMix	0.0388928	0.00770714	4.50368e-07	94	9.58872e-06
		Smoking initiation	Con-Mix	0.0822607	0.0102041	5.48937e-05	94	0.000540599
		Former smoking	Con-Mix	0.0674403	0.0102041	1.74196e-05	94	0.000208272
		Tea intake	Con-Mix	0.0288928	0.00510204	0.000453332	94	0.00301056
The columns are: exposure, source of exposure, outcome, MR method used, causal estimate, standard error of the causal estimate, p-value, number of index SNPs input, false discover rate. Only MR association with local FDR < 0.01 are shown in the table. The nr_SNP for GSMR2 is the number of input IVs. Since GSMR2 has a built-in HEIDI test which can examine the direction of the estimated causal effe…
