# Supplementary material for: Unravelling the complex causal effects of substance use behaviours on common diseases
Source: Commun Med (Lond). 2024 Mar 12;4:43. doi: 10.1038/s43856-024-00473-3 (PMC10933313; doi:10.1038/s43856-024-00473-3)
Supplement: Supplementary file 16 — Supplementary Data 13 [file 43856_2024_473_MOESM16_ESM.xlsx]

## Sheet: Supp Data 13 lhcMR CI
Supplementary Data 13 Bi-directional causal estimates of coffee intake on common diseases using lhcMR
Disease	Item	piX	piY	h2X	h2Y	tX	tY	axy	ayx	iXY	iX	iY
Asthma	Parameter estimates	0.000353149	0.000130876	0.0514625	0.0501126	0.061016	-0.0776673	0.0974598	0.110721	-0.00304899	1.08214	1.13465
	SE-JK	NA	NA	0.00557084	0.00502447	0.0339962	0.0150328	0.0673482	0.0483993	0.0106718	NA	NA
	Pval	NA	NA	2.51536e-20	1.9866e-23	0.0726876	2.38493e-07	0.147868	0.0221579	0.775103	NA	NA
Allergic rhinitis	Parameter estimates	0.000335188	0.000172036	0.0507708	0.0207731	0.0407623	-0.0298634	-0.206672	0.250255	0.0158969	1.09606	1.0461
	SE-JK	NA	NA	0.00576354	0.00269802	0.0580082	0.0349324	0.0527333	0.0944822	0.0133194	NA	NA
	Pval	NA	NA	1.26315e-18	1.36722e-14	0.482244	0.392611	8.88483e-05	0.00808018	0.232668	NA	NA
Cardiovascular disease	Parameter estimates	0.000349832	0.000262398	0.0522017	0.0262712	0.0497642	0.0192952	0.171105	-0.0548965	-0.00895881	1.08292	1.10199
	SE-JK	NA	NA	0.00635765	0.00247692	0.0535189	0.041985	0.0481521	0.087727	0.0119834	NA	NA
	Pval	NA	NA	2.19613e-16	2.78275e-26	0.352452	0.645822	0.000380239	0.531469	0.4547	NA	NA
Cancer	Parameter estimates	0.000348062	1.83663e-06	0.0445766	0.0972415	0.0938957	-0.0563156	0.0767932	0.26711	-0.00161704	1.08386	1.10969
	SE-JK	NA	NA	0.0057612	0.0773988	0.0379763	0.0174727	0.0420344	0.02701	0.0119159	NA	NA
	Pval	NA	NA	1.01485e-14	0.208982	0.013418	0.00126831	0.0677128	4.63169e-23	0.892055	NA	NA
Depressive disorder	Parameter estimates	0.000353169	0.00029273	0.0521714	0.0195254	0.0357752	0.0216208	0.0909173	-0.299634	0.0179662	1.082	1.05178
	SE-JK	NA	NA	0.00596769	0.00300644	0.0465025	0.0316984	0.0476344	0.172076	0.00968546	NA	NA
	Pval	NA	NA	2.28383e-18	8.32903e-11	0.441705	0.49519	0.0563075	0.0816326	0.0636008	NA	NA
Diabetes type 2	Parameter estimates	0.000351695	0.000242874	0.047564	0.0421012	0.075046	-0.0696611	0.397839	-0.131025	0.0143187	1.08267	1.14084
	SE-JK	NA	NA	0.00809856	0.00322606	0.0732889	0.069394	0.0864063	0.141656	0.015293	NA	NA
	Pval	NA	NA	4.27625e-09	6.32596e-39	0.305847	0.315452	4.1388e-06	0.35499	0.349121	NA	NA
Dyslipidemia	Parameter estimates	0.000353007	0.000129145	0.0506429	0.0500803	0.0635502	-0.0554556	0.296174	-0.0120179	-0.0236274	1.08209	1.17239
	SE-JK	NA	NA	0.00597702	0.00478453	0.0346743	0.0300214	0.056395	0.164315	0.0173394	NA	NA
	Pval	NA	NA	2.39264e-17	1.22301e-25	0.0668362	0.0647176	1.50641e-07	0.941695	0.172995	NA	NA
Hypertensive disease	Parameter estimates	0.000353489	0.000323795	0.0498236	0.0811251	0.073801	-0.0720031	0.234361	-0.00332532	-0.0152731	1.08223	1.15325
	SE-JK	NA	NA	0.00712839	0.0047701	0.059379	0.053188	0.0951651	0.0720299	0.0232816	NA	NA
	Pval	NA	NA	2.75946e-12	7.28675e-65	0.213912	0.175817	0.0137902	0.963178	0.511812	NA	NA
Hemorrhoids	Parameter estimates	0.000352444	0.000128134	0.0520736	0.0123002	0.0519751	0.018299	-0.0190533	0.0680269	-0.0322803	1.08237	1.06515
	SE-JK	NA	NA	0.0061492	0.00216012	0.0399679	0.0196482	0.0316682	0.0573305	0.00732303	NA	NA
	Pval	NA	NA	2.4888e-17	1.23954e-08	0.193457	0.351682	0.547406	0.235395	1.04308e-05	NA	NA
Hernia abdominopelvic cavity	Parameter estimates	0.000330694	7.81424e-05	0.0497651	0.0146226	0.0641436	0.067494	-0.00528922	-0.313999	0.00147231	1.09691	1.07083
	SE-JK	NA	NA	0.00718616	0.00393311	0.0559805	0.0196331	0.118362	0.215835	0.0184331	NA	NA
	Pval	NA	NA	4.35557e-12	0.000200948	0.251869	0.000586539	0.964357	0.145721	0.936338	NA	NA
Iron deficiency anemias	Parameter estimates	0.000351603	0.111831	0.0528214	0.00206145	0.0425917	0.0591084	0.0158365	0.0127899	-0.00717567	1.08275	1.00542
	SE-JK	NA	NA	0.00570022	0.00315796	0.0388805	0.0253696	0.0338313	0.0432139	0.00771385	NA	NA
	Pval	NA	NA	1.92281e-20	0.513899	0.273319	0.0198121	0.639712	0.767256	0.352251	NA	NA
Irritable bowel syndrome	Parameter estimates	0.000353234	0.130504	0.0526285	0.00354111	0.0550484	-0.0534982	-0.142586	0.250274	0.012933	1.08215	1.02832
	SE-JK	NA	NA	0.00647286	0.00529207	0.0460059	0.0475874	0.0399814	0.129719	0.0149474	NA	NA
	Pval	NA	NA	4.27058e-16	0.50341	0.231483	0.260924	0.000362029	0.053687	0.386912	NA	NA
Osteoarthritis	Parameter estimates	0.000352167	0.000275642	0.0491155	0.0173737	0.0840357	-0.0765809	0.212919	0.0952199	0.00180266	1.08199	1.10315
	SE-JK	NA	NA	0.00547662	0.00254992	0.0378137	0.0183746	0.0666308	0.194766	0.0111848	NA	NA
	Pval	NA	NA	3.01382e-19	9.53127e-12	0.0262588	3.07595e-05	0.00139588	0.624917	0.87196	NA	NA
Osteoporosis	Parameter estimates	0.000365163	7.44341e-05	0.0554299	0.0101203	0.028182	0.0507276	-0.0595324	-0.0247808	0.00423807	1.07101	1.05035
	SE-JK	NA	NA	0.00786313	0.00225272	0.0862744	0.0479473	0.0800143	0.323444	0.01795	NA	NA
	Pval	NA	NA	1.79771e-12	7.04057e-06	0.743928	0.290062	0.456863	0.93893	0.813351	NA	NA
Peripheral vascular disease	Parameter estimates	0.000352808	0.19646	0.0526532	0.00273391	0.0436556	0.0339547	0.0117474	0.0798577	0.0211103	1.08271	1.01506
	SE-JK	NA	NA	0.00645699	0.00214984	0.0504558	0.0244418	0.0290597	0.0377876	0.0100411	NA	NA
	Pval	NA	NA	3.50769e-16	0.203487	0.386916	0.164771	0.686029	0.0345726	0.0355197	NA	NA
Peptic ulcers	Parameter estimates	0.00035163	0.139679	0.0524171	0.00642195	0.043384	0.0362235	-0.0312655	0.128137	-0.00969983	1.08224	1.00737
	SE-JK	NA	NA	0.00572843	0.00242272	0.0582889	0.0214069	0.0350884	0.0700869	0.0109504	NA	NA
	Pval	NA	NA	5.67492e-20	0.00803201	0.456699	0.09062	0.372902	0.0675117	0.375727	NA	NA
Psychiatric disorder	Parameter estimates	0.0003533	0.0784784	0.0519298	1.14401e-06	0.13042	-0.0978162	-0.015453	0.765284	0.0134775	1.08189	1.0125
	SE-JK	NA	NA	0.00483894	0.000174315	0.0147594	0.00692289	0.0334072	0.158974	0.00830822	NA	NA
	Pval	NA	NA	7.22817e-27	0.994764	9.88249e-19	2.50285e-45	0.643677	1.4802e-06	0.104764	NA	NA
Varicose veins of lower extremities	Parameter estimates	0.000351841	0.000119819	0.0527507	0.0226304	0.0240518	-0.0573327	0.0934357	-0.202707	0.0178834	1.08264	1.07508
	SE-JK	NA	NA	0.00642037	0.00269711	0.0551236	0.0218925	0.0577117	0.120913	0.00987914	NA	NA
	Pval	NA	NA	2.10157e-16	4.83562e-17	0.662601	0.00882323	0.105445	0.0936461	0.0702623	NA	NA
Disease count	Parameter estimates	0.000340535	0.000613989	0.0507628	0.0668383	0.0541213	-0.0705504	0.168939	0.0782586	-0.0106672	1.08527	1.08271
	SE-JK	NA	NA	0.00669973	0.0110586	0.0434017	0.0769571	0.131395	0.14001	0.0107811	NA	NA
	Pval	NA	NA	3.54072e-14	1.50339e-09	0.212403	0.359274	0.198534	0.576195	0.32245	NA	NA
The tX, tY are confounding effect and h2X, h2Y are direct trait heritabilities. The axy, ayx the bidirectional causal effect between the exposure X and the outcome Y. The iXY is the cross-trait intercept. The iX and iY are the intercept for X and Y in single-variable LDSC.
